# Supplementary material for: Differential Expression Profiles and Functional Prediction of Circular RNAs and Long Non-coding RNAs in the Hippocampus of Nrf2-Knockout Mice
Source: Front Mol Neurosci. 2019 Aug 9;12:196. doi: 10.3389/fnmol.2019.00196 (PMC6697070; doi:10.3389/fnmol.2019.00196)
Supplement: TABLE S2 — Differentially expressed mRNA in the hippocampus between Nrf2 (−/−) and Nrf2 (+/+) mice. [file Table_2.XLSX]

## Sheet: up
Table S2 Differentially expressed mRNA in the hippocampus between Nrf2 (-/-) and Nrf2 (+/+) mice
GeneSymbol	RNAlength	chrom	strand	P-value	Fold Change	Regulation
Rbm45	1904	chr2	+	0.000282366	11.9639	up
Cthrc1	1164	chr15	+	0.0106581	6.07908	up
Krtap4-13	819	chr11	-	0.000114556	5.82398	up
Kif14	8770	chr1	+	0.000448794	5.63279	up
Baalc	4177	chr15	+	0.00084057	4.47503	up
Dusp27	4042	chr1	-	0.013103	3.8816	up
Dst	8788	chr1	+	0.0485499	3.06371	up
Prim2	1937	chr1	-	0.0140824	2.97157	up
Tmem212	733	chr3	-	0.0454319	2.8851	up
Plekhg4	4167	chr8	+	0.00530182	2.81019	up
Krt15	1720	chr11	-	0.0256816	2.7905	up
Ensa	2276	chr3	+	0.00678145	2.73703	up
Col2a1	5149	chr15	-	0.0476395	2.4745	up
Ift46	3337	chr9	+	0.00147541	2.45867	up
Fam181a	1406	chr12	+	0.0303224	2.44849	up
1700012P22Rik	972	chr4	-	0.0384621	2.43979	up
Pced1a	3505	chr2	-	0.0320236	2.31681	up
Npm3	866	chr19	-	0.0136932	2.30891	up
Ttll6	3223	chr11	+	0.0423835	2.19627	up
Gpr84	1611	chr15	-	0.0237092	2.18779	up
Arc	3059	chr15	-	0.00661448	2.11436	up
Rnf44	3799	chr13	-	0.0122311	2.09955	up
Itgal	5219	chr7	+	0.010802	2.05441	up
Spag1	3270	chr15	+	0.00474616	2.05039	up
B230118H07Rik	2269	chr2	-	0.010795	2.03364	up
Adh1	1348	chr3	+	0.03424	2.02281	up
Hist1h2bq	2121	chr13	+	0.0310351	2.01985	up
Unc45b	3677	chr11	+	0.0263935	2.01389	up
A2m	4687	chr6	+	0.0306628	1.99625	up
Tfpi2	1522	chr6	-	0.00681545	1.98171	up
Mcam	2892	chr9	+	0.000388844	1.9633	up
Dab2	3803	chr15	+	0.0060717	1.93826	up
Ptp4a3	3808	chr15	+	0.0189052	1.9347	up
A530099J19Rik	2773	chr13	-	0.0296789	1.92985	up
Lhb	509	chr7	+	0.0189143	1.9209	up
Fcrls	1991	chr3	-	3.48014e-05	1.91006	up
Trim46	2731	chr3	-	0.0495428	1.90024	up
Hoxb2	1631	chr11	+	0.024822	1.8747	up
Atp1a4	3485	chr1	-	0.0254123	1.84245	up
Ces5a	1893	chr8	-	0.0250367	1.82777	up
Nme9	792	chr9	+	0.00608776	1.82551	up
Mei4	3061	chr9	+	0.0398026	1.82337	up
Tex11	3250	chrX	-	0.0145299	1.80601	up
Sspo	15586	chr6	+	0.0274687	1.79967	up
1700018B08Rik	1080	chr8	-	0.000647785	1.79641	up
Stag3	4246	chr5	+	0.0437789	1.79219	up
Olfr168	939	chr16	-	0.00424253	1.77198	up
Uba1y	3981	chrY	+	0.00993146	1.76416	up
Dusp1	1952	chr17	-	0.0272546	1.74957	up
Strip2	5370	chr6	+	0.0437132	1.74766	up
Fhl1	2686	chrX	+	0.0332126	1.73231	up
Sdc2	3313	chr15	+	0.0277377	1.72143	up
Ccnb1ip1	1508	chr14	-	0.0178023	1.71973	up
Glrp1	1957	chr1	-	0.00650505	1.71925	up
Map3k15	4348	chrX	+	0.0118088	1.71682	up
Emr1	3245	chr17	+	0.0184994	1.71118	up
Chia1	1557	chr3	+	0.0281379	1.71047	up
Drd2	1549	chr9	+	0.0444106	1.70718	up
Dhodh	2318	chr8	-	0.021853	1.69584	up
Ttc39a	2334	chr4	+	0.00845049	1.69133	up
Jph2	4235	chr2	-	0.0192361	1.69044	up
Ccsap	2719	chr8	-	0.0292946	1.68896	up
Dab2	3866	chr15	+	0.0161782	1.67725	up
Tekt1	1440	chr11	-	0.00412862	1.6634	up
Nr4a1	2534	chr15	+	0.0287431	1.66258	up
Prkch	3301	chr12	+	0.0479633	1.66098	up
P2rx1	2441	chr11	+	0.0188067	1.65755	up
Sox9	4146	chr11	+	0.0105639	1.65644	up
Gm266	1231	chr12	-	0.00242323	1.65563	up
Vit	2671	chr17	+	0.045224	1.64885	up
Cylc1	1963	chrX	+	0.0137437	1.64668	up
Egr4	2100	chr6	-	0.0343811	1.633	up
Gm4907	1310	chrX	+	0.0354857	1.63155	up
Ccdc42	1353	chr11	+	0.000909406	1.62446	up
Acvr2b	1710	chr9	+	0.011242	1.62161	up
Wdsub1	1606	chr2	-	0.0277658	1.61548	up
Junb	1840	chr8	-	0.0433594	1.61336	up
Nek10	3348	chr14	+	0.0343266	1.60757	up
Ninj2	822	chr6	+	0.0356098	1.60548	up
Ceacam3	2121	chr7	+	0.0472077	1.60348	up
Lce1m	877	chr3	-	0.0275894	1.58451	up
Brox	3456	chr1	-	0.00135519	1.58	up
Daw1	1371	chr1	+	0.000938102	1.57711	up
Frat1	2614	chr19	+	0.043154	1.57301	up
Klk11	1285	chr7	+	0.0454872	1.57	up
Baiap2	2083	chr11	+	0.0334569	1.5688	up
Aldh7a1	2911	chr18	-	0.0494485	1.56471	up
Mtus1	6554	chr8	-	0.0187088	1.55788	up
Crybb3	854	chr5	-	0.00627456	1.55097	up
Slc43a1	2437	chr2	+	0.0242042	1.54975	up
Loxl2	5186	chr14	+	0.041572	1.54864	up
Cyp3a41a	2060	chr5	-	0.0346404	1.54773	up
Gm20736	956	chrY	+	0.027556	1.54354	up
Dlk1	4120	chr12	+	0.00547959	1.54289	up
Gnb2	1593	chr5	-	0.0468465	1.54277	up
Ccnd1	3796	chr7	-	0.0276173	1.5398	up
Lamtor1	1201	chr7	+	0.0310994	1.53856	up
Il9	536	chr13	-	0.0353373	1.53002	up
Dlg4	3339	chr11	+	0.0432845	1.52766	up
Dyrk2	2137	chr10	-	0.00137212	1.52737	up
Hyal1	2179	chr9	+	0.00884323	1.51691	up
Ifna1	570	chr4	+	0.0260901	1.51488	up
Lipe	2785	chr7	-	0.0375193	1.50829	up
Phc2	3960	chr4	+	0.00488289	1.50594	up
Prpf40b	3182	chr15	+	0.0410021	1.50513	up
Tcf15	949	chr2	+	0.0170152	1.50339	up
Trp73	4756	chr4	-	0.000230091	1.50216	up
Actn4	3859	chr7	-	0.0152221	1.50137	up
Sspn	4408	chr6	+	0.0387014	1.50013	up

## Sheet: down
GeneSymbol	RNAlength	chrom	strand	P-value	Fold Change	Regulation
Cyct	652	chr2	-	1.67901e-05	26.9021	down
Nfe2l2	2469	chr2	-	9.5945e-06	19.3175	down
Gm5136	1117	chr10	-	0.000201888	17.6798	down
Gm14374	1960	chrX	+	0.0302675	11.2165	down
4930519F16Rik	1166	chrX	-	0.027069	8.8705	down
Dnah2	13704	chr11	-	0.0118937	8.23059	down
Akr1d1	2713	chr6	+	0.0120389	7.69789	down
5830411N06Rik	2897	chr7	+	0.00787657	7.318	down
Rbbp8nl	2319	chr2	-	0.0225521	6.9919	down
4921530D09Rik	1725	chr2	-	0.0137596	6.56055	down
Olfr102	1027	chr17	-	0.0492055	6.39963	down
Kdm2b	5184	chr5	-	0.00709967	6.12288	down
1700019M22Rik	613	chr12	-	0.00810002	6.06562	down
Defb39	252	chr8	-	0.0103349	5.84477	down
Olfr1098	948	chr2	-	0.00924176	5.24359	down
S100z	300	chr13	-	0.00694621	5.1479	down
Sfmbt2	7850	chr2	+	0.00975109	5.1404	down
Baz1a	6179	chr12	-	0.0180616	4.81301	down
Clnk	1586	chr5	-	0.0222798	4.56429	down
Murc	2062	chr4	+	0.00141632	4.556	down
Gpr174	5211	chrX	+	0.00206643	4.46917	down
Fermt1	5255	chr2	-	0.0167255	4.34851	down
Ccdc175	2630	chr12	-	0.0158003	4.33495	down
Batf2	1433	chr19	+	0.0103119	4.26081	down
Enpp2	3398	chr15	-	0.030104	4.15804	down
Kdelc2	3644	chr9	+	0.0105285	4.07348	down
Teddm1	1415	chr1	+	0.00759247	3.91225	down
Gramd4	4117	chr15	+	0.00286091	3.87196	down
Ank3	6656	chr10	+	0.029074	3.84017	down
Mael	1546	chr1	-	0.036057	3.81516	down
Vmn1r199	1104	chr13	+	0.0115828	3.78816	down
Rab11fip1	7965	chr8	-	0.00365147	3.7401	down
Art5	1715	chr7	-	0.0088878	3.72898	down
Hjurp	8449	chr1	-	0.0182537	3.70969	down
Trim63	1886	chr4	+	0.00347705	3.67784	down
Areg	1199	chr5	+	0.041248	3.66495	down
Apln	3148	chrX	-	0.00785387	3.64509	down
Sept6	3494	chrX	-	0.034301	3.62944	down
Gm21943	1206	chrY	-	0.0185809	3.55264	down
Olfr1500	936	chr19	-	0.0279685	3.54287	down
R3hdm2	4270	chr10	+	0.010532	3.50776	down
Esrrg	5312	chr1	+	0.0117089	3.47565	down
Itga6	4205	chr2	+	0.00365844	3.44454	down
Zfp663	3337	chr2	-	0.0199223	3.42878	down
Osbpl1a	3958	chr18	-	0.006735	3.41352	down
Vmn1r214	1104	chr13	+	0.00724337	3.40102	down
Bcl2a1c	444	chr9	+	0.000982543	3.36399	down
Dsp	9592	chr13	+	0.0061278	3.31834	down
Ildr1	2897	chr16	+	0.00850023	3.29237	down
Bmpr1b	5357	chr3	-	0.000689591	3.2317	down
Arhgap39	4587	chr15	-	0.025266	3.23101	down
Wdr46	2235	chr17	+	0.00318768	3.20133	down
Spc25	1212	chr2	-	0.00797266	3.1992	down
Serpine1	3024	chr5	-	0.00977042	3.19916	down
Mall	1967	chr2	-	0.00259365	3.18647	down
Elovl1	1781	chr4	+	0.00665761	3.18497	down
Foxd3	2373	chr4	+	0.0233163	3.18318	down
Ptpn14	10766	chr1	+	0.00641287	3.15649	down
Utp14b	3702	chr1	+	0.00140324	3.13655	down
Myo9b	7101	chr8	+	0.0166677	3.11808	down
Tnfaip8l2	1122	chr3	-	0.000427484	3.06998	down
Kat7	5876	chr11	-	0.0138209	3.05734	down
Spink2	612	chr5	-	0.018768	3.0506	down
Cpa6	1930	chr1	-	0.0402371	3.05047	down
Nek2	3218	chr1	+	0.0250769	3.04784	down
Ehbp1l1	3579	chr19	-	0.0333731	3.03905	down
Cyp3a25	2002	chr5	-	0.0402411	2.97658	down
Dlgap5	2966	chr14	-	0.0299243	2.9732	down
Fn1	8077	chr1	-	0.0311905	2.96388	down
Scn3a	9560	chr2	-	7.33464e-05	2.95439	down
Usp47	5600	chr7	+	0.00111502	2.94636	down
Grip1	5161	chr10	+	0.0119933	2.94469	down
Cpne9	2779	chr6	+	0.023502	2.92392	down
Rag1	6669	chr2	-	0.0160032	2.91893	down
Fn1	7792	chr1	-	0.0171394	2.91612	down
Ccdc125	2496	chr13	+	0.00874475	2.91381	down
Iqsec2	6003	chrX	+	0.00739387	2.8982	down
Stat4	2981	chr1	+	0.0130367	2.85776	down
Igf1	7039	chr10	+	0.0191492	2.84875	down
Vat1	2732	chr11	-	0.0245639	2.84852	down
Phf8	6359	chrX	+	0.00250396	2.84362	down
Med22	3466	chr2	-	0.0177252	2.83094	down
Cacna1g	8169	chr11	-	0.0124288	2.81132	down
Pak4	2898	chr7	-	0.0146921	2.7972	down
Olfr961	945	chr9	+	0.0344065	2.79368	down
Slc38a11	1606	chr2	-	0.00255179	2.78911	down
Mrgprg	1847	chr7	-	0.035323	2.78699	down
Kif26b	7422	chr1	+	0.0058342	2.77272	down
Lcn2	853	chr2	-	0.00412675	2.76964	down
Cd163	4409	chr6	+	0.0116086	2.76597	down
Acsm4	2153	chr7	+	0.0338565	2.7532	down
Plcd4	2734	chr1	+	0.00280635	2.74398	down
Foxc2	2739	chr8	+	0.0216039	2.72341	down
Dgcr8	4226	chr16	-	0.00165927	2.71768	down
Def8	3895	chr8	+	0.0371335	2.69581	down
Gm8817	570	chrX	-	0.000159421	2.67006	down
Gm10024	553	chr10	+	0.0318182	2.6615	down
Ccdc8	2058	chr7	+	0.00665779	2.6421	down
Calr3	1670	chr8	-	0.00482711	2.63585	down
Cd84	3291	chr1	+	0.0412597	2.62479	down
Pdzd3	2181	chr9	-	0.00106324	2.62162	down
Lyve1	2607	chr7	-	0.00416213	2.61961	down
Rax	1687	chr18	-	0.0110639	2.61797	down
Ube2o	5192	chr11	-	0.00406444	2.60303	down
Plin4	5755	chr17	-	0.0380348	2.59905	down
Dkc1	2803	chrX	+	0.00218751	2.5847	down
2010002M12Rik	3365	chr19	-	0.0175895	2.57342	down
Sepn1	3461	chr4	-	0.0291705	2.56663	down
Rergl	682	chr6	-	0.0113842	2.55873	down
D630003M21Rik	3941	chr2	-	0.000589961	2.51663	down
Lrg1	1372	chr17	-	0.00836201	2.51405	down
Olfr960	951	chr9	+	0.0396092	2.49312	down
Sc5d	2249	chr9	-	0.00257867	2.48259	down
Bsdc1	2684	chr4	+	0.00326043	2.46387	down
Bcl2a1d	796	chr9	-	0.0046914	2.43425	down
Aox1	4382	chr1	+	0.00313793	2.41288	down
Prl2b1	864	chr13	-	0.00801855	2.40431	down
Kdm6b	6654	chr11	-	0.0155034	2.40124	down
Clasp1	7675	chr1	+	0.0133486	2.38241	down
Dcaf17	1811	chr2	+	0.00197051	2.37618	down
Nol8	4655	chr13	+	0.0139918	2.35404	down
Gstm1	1310	chr3	-	0.000965192	2.34738	down
Ccdc50	6936	chr16	+	0.00941518	2.32789	down
1700020N15Rik	546	chrX	+	0.0177806	2.32433	down
Lrrc19	2773	chr4	-	0.00815854	2.32307	down
Pbx1	3978	chr1	-	0.00514147	2.31978	down
Samd4	7120	chr14	+	0.0033181	2.31767	down
Ranbp3	2511	chr17	+	0.00593024	2.29815	down
Spata31d1a	4281	chr13	-	0.0303931	2.29711	down
Parp16	2483	chr9	+	0.00646068	2.27868	down
Fhod3	5439	chr18	+	0.0328762	2.27036	down
Sept6	4737	chrX	-	0.0078466	2.26914	down
Smim3	2008	chr18	-	0.00240931	2.25002	down
Mos	1449	chr4	-	0.0462028	2.24721	down
Gcsh	1337	chr8	-	0.0274541	2.23413	down
Mybpc1	3924	chr10	-	0.0272928	2.21825	down
Mup10	909	chr4	-	0.047092	2.21804	down
Mid1	3974	chrX	+	0.027304	2.21093	down
Wbscr22	1531	chr5	-	0.00906058	2.20963	down
Copa	4629	chr1	+	0.0394873	2.20441	down
Mfsd2a	2166	chr4	-	0.022045	2.19297	down
Mki67	10098	chr7	-	0.00605621	2.18643	down
Mettl7a2	1808	chr15	+	0.021745	2.17924	down
Pla2g12a	1340	chr3	+	0.0105429	2.17388	down
Grip1	5080	chr10	+	0.00389329	2.14266	down
Ucma	884	chr2	+	0.0217979	2.14156	down
Plch1	6289	chr3	-	0.00996652	2.13278	down
Zranb3	4174	chr1	-	0.0266422	2.13242	down
Slc9a2	3493	chr1	+	0.0437898	2.13213	down
Htr2b	2073	chr1	-	0.0167404	2.12169	down
Ush1c	3073	chr7	-	0.0112279	2.11501	down
Hyls1	1643	chr9	-	0.030932	2.09933	down
Slc25a11	1869	chr11	-	0.0476131	2.09098	down
Mfap3l	6480	chr8	+	0.0107953	2.09081	down
Edn1	2344	chr13	+	0.0106423	2.08875	down
Vmn1r32	2442	chr6	-	0.0398771	2.0871	down
1810011O10Rik	1331	chr8	-	0.0333527	2.07728	down
Rad50	5153	chr11	-	0.0455424	2.07458	down
Tex15	8408	chr8	+	0.0369723	2.06522	down
Mup15	889	chr4	-	0.0437239	2.06224	down
Mup16	882	chr4	-	0.037863	2.0417	down
Srpk3	1983	chrX	+	0.0119436	2.04118	down
Pira7	2169	chr7	-	0.0396347	2.01224	down
Angpt1	4078	chr15	-	0.0158176	2.00933	down
Cox7b2	572	chr5	-	0.0113965	1.99295	down
Itsn2	6001	chr12	+	0.0032657	1.98032	down
Tex24	1767	chr8	+	0.0208714	1.9718	down
Phospho1	1910	chr11	+	0.0325639	1.96971	down
Vmn1r36	918	chr6	-	0.0413779	1.95283	down
Zfp54	2536	chr17	+	0.0197225	1.95034	down
Edem2	2294	chr2	-	0.0206299	1.94774	down
Cd2ap	5427	chr17	-	0.00315019	1.93173	down
Ush1c	3065	chr7	-	0.00724876	1.92935	down
Trim7	1366	chr11	+	0.0269073	1.92753	down
Hrsp12	1011	chr15	-	0.00477815	1.90437	down
9130019O22Rik	3878	chr7	-	0.034207	1.89544	down
Bpifa1	1109	chr2	+	0.0243685	1.89329	down
Zfp711	4330	chrX	+	0.0460206	1.88603	down
Filip1l	3946	chr16	+	0.0130204	1.88063	down
Insm2	3102	chr12	+	0.0156637	1.87615	down
Cdh19	3054	chr1	-	0.0304222	1.86234	down
Sgol2	5314	chr1	+	0.0217697	1.85701	down
S1pr4	2393	chr10	-	0.0289196	1.85586	down
Ly6c1	621	chr15	-	0.0169267	1.85132	down
Zfand4	2536	chr6	+	0.0213577	1.84179	down
Irgm2	3537	chr11	+	0.00605974	1.82985	down
Pglyrp1	681	chr7	+	0.00581537	1.81467	down
Cnbd2	2106	chr2	+	0.00193623	1.81338	down
Ccdc36	2878	chr9	-	0.00399309	1.81314	down
Hif3a	6947	chr7	-	0.0469795	1.81173	down
Vmn1r34	930	chr6	-	0.0470685	1.80766	down
Gm595	2122	chrX	-	0.0128883	1.80274	down
Cmklr1	2845	chr5	-	0.0245274	1.79542	down
Trim65	3050	chr11	-	0.0392639	1.79158	down
Ccdc112	2818	chr18	-	0.024165	1.78535	down
Dio2	5843	chr12	-	0.00137358	1.77663	down
Smarca4	6376	chr9	+	0.0367517	1.77275	down
Omd	1751	chr13	+	0.0203412	1.76638	down
Heph	4663	chrX	+	0.0408182	1.76628	down
Crispld2	4165	chr8	+	0.0134401	1.76285	down
Htra4	2181	chr8	-	0.00972602	1.76235	down
Nasp	3087	chr4	-	0.0307967	1.76113	down
Igf1	1087	chr10	+	0.0362833	1.74308	down
Hbs1l	2673	chr10	+	0.0256406	1.73736	down
Iba57	4027	chr11	-	0.0075734	1.73494	down
H2-T24	2182	chr17	-	0.031785	1.73405	down
4930486L24Rik	1390	chr13	-	0.0304214	1.73382	down
Mrc1	5322	chr2	+	0.0272732	1.7321	down
Ric3	1920	chr7	-	0.00195371	1.73204	down
Ly6c2	875	chr15	-	0.00809059	1.72492	down
Zfp771	1230	chr7	+	0.0371578	1.72437	down
Ms4a6b	1687	chr19	+	0.000798415	1.72412	down
Ly6a	1002	chr15	-	0.0292554	1.72375	down
Sec14l3	3928	chr11	+	0.0405131	1.7221	down
Gjb6	2125	chr14	-	0.0398779	1.72024	down
Hcrtr2	3728	chr9	-	0.0393791	1.71862	down
Crcp	1474	chr5	+	0.0180886	1.70742	down
Ly6a	982	chr15	-	0.0230579	1.70432	down
Mmp24	4304	chr2	+	0.029734	1.70413	down
Ly6a	987	chr15	-	0.00766403	1.69887	down
Leprel4	1903	chr11	-	0.0129789	1.69886	down
Ppl	6277	chr16	-	0.0136921	1.69536	down
Smarca4	6364	chr9	+	0.0425158	1.68844	down
Mctp2	5810	chr7	-	0.0195085	1.67952	down
Casp14	2346	chr10	-	0.00942237	1.67517	down
Ano6	5662	chr15	+	0.0127639	1.66508	down
Bud31	735	chr5	+	0.0174136	1.6643	down
Lphn3	5812	chr5	+	0.0341041	1.66187	down
Ifi44	2916	chr3	-	0.0179593	1.65884	down
Soat2	2126	chr15	+	0.0301795	1.6582	down
Adamts20	6119	chr15	-	0.0112738	1.65756	down
Ly6a	966	chr15	-	0.0106749	1.65698	down
Zeb1	5806	chr18	+	0.00333267	1.64081	down
Fkbp5	3884	chr17	-	0.00413407	1.64079	down
3830406C13Rik	2477	chr14	+	0.0342861	1.63827	down
Cbln4	2799	chr2	-	0.0237225	1.63427	down
Grrp1	1255	chr4	-	0.0473585	1.63392	down
Asap1	6101	chr15	-	0.0328448	1.63383	down
Slc6a3	3456	chr13	+	0.0111616	1.63358	down
Slc29a1	2047	chr17	-	0.00294178	1.63098	down
Anxa5	1738	chr3	-	0.0330492	1.63004	down
Fibin	2069	chr2	-	0.0410929	1.62459	down
Athl1	2975	chr7	+	0.0383416	1.62419	down
Tmem177	3302	chr1	-	0.0199451	1.62274	down
Vti1b	1296	chr12	-	0.00598258	1.62214	down
Camk4	12331	chr18	+	0.0284409	1.62202	down
Ppm1h	2947	chr10	+	0.0379855	1.6214	down
Ccdc66	2951	chr14	-	0.0018239	1.61774	down
Gm10408	1573	chr14	+	0.0492717	1.61579	down
Gatsl3	1570	chr11	+	0.0220305	1.6146	down
Itgav	7054	chr2	+	0.0234313	1.6139	down
P2rx5	2293	chr11	+	0.00966503	1.61233	down
Aak1	19363	chr6	+	0.0353321	1.60882	down
Tssk1	1466	chr16	+	0.0335116	1.60491	down
Ms4a6d	1401	chr19	-	0.00155589	1.60428	down
Napsa	1479	chr7	+	0.0417474	1.60386	down
Ryr1	15362	chr7	-	0.0230906	1.60253	down
Lonrf3	7392	chrX	+	0.0399191	1.60166	down
AI317395	2679	chr10	-	0.0315214	1.59816	down
Tmod4	1241	chr3	+	0.0119998	1.59701	down
Hpdl	1602	chr4	-	0.00015926	1.59658	down
Milr1	1320	chr11	+	0.0269048	1.5963	down
Tekt4	1532	chr17	+	0.00529105	1.59409	down
Xdh	4587	chr17	-	0.0228051	1.59281	down
Nfx1	4556	chr4	+	0.00532747	1.58748	down
Zfp105	2004	chr9	+	0.0450978	1.5736	down
Gpr135	1374	chr12	-	0.0218623	1.57302	down
AW549877	5094	chr15	-	0.00154918	1.57193	down
Fntb	2560	chr12	+	0.0430752	1.57018	down
B3gnt6	2367	chr7	-	0.049838	1.57001	down
Alms1	10005	chr6	+	0.0432393	1.56975	down
Pard6a	1291	chr8	+	0.0183004	1.56614	down
Ahnak	18099	chr19	+	0.0119387	1.56582	down
Gm5087	1921	chr14	-	0.0458969	1.56326	down
Zbtb16	5114	chr9	-	0.0111175	1.56125	down
Slc22a7	2007	chr17	-	0.0159526	1.56123	down
Rnf111	4880	chr9	-	0.0242824	1.55993	down
Creg2	5799	chr1	-	0.00366017	1.55751	down
Mettl11b	1053	chr1	-	0.0367695	1.55639	down
Pramef8	3882	chr4	+	0.0253109	1.55477	down
Ica1	1614	chr6	-	0.00905041	1.55349	down
Bloc1s3	1850	chr7	-	0.000243203	1.5534	down
Gpr4	2884	chr7	+	0.00560222	1.55219	down
Nsmce2	1159	chr15	+	0.00229576	1.54879	down
Gabrp	3280	chr11	-	0.0248229	1.54222	down
Sphkap	6512	chr1	-	0.0108352	1.54154	down
Ube2t	1079	chr1	+	0.0369677	1.53647	down
Trhr	3976	chr15	+	0.000876995	1.52849	down
Hist3h2a	1990	chr11	+	0.0176506	1.52169	down
Ly6c1	880	chr15	-	0.00238068	1.52087	down
Cc2d2a	5463	chr5	+	0.00377156	1.52016	down
Pbdc1	2619	chrX	+	0.00895165	1.51893	down
Ppic	1286	chr18	-	0.0127256	1.51455	down
Ldoc1	1397	chrX	+	0.042515	1.51423	down
Gm3696	2139	chr14	-	0.0394083	1.51378	down
Ccdc30	3482	chr4	-	0.0459085	1.51275	down
Zfp956	2776	chr6	+	0.01368	1.51274	down
Slc25a2	1346	chr18	-	0.0389822	1.51199	down
Sstr1	3869	chr12	+	0.034092	1.51054	down
Abcc4	5729	chr14	-	0.0458207	1.51046	down
Mesp1	1098	chr7	-	0.00310646	1.50972	down
Nppb	797	chr4	+	0.0446357	1.50942	down
Dclre1b	4309	chr3	-	0.0168873	1.50652	down
