# Supplementary material for: Differential Expression Profiles and Functional Prediction of Circular RNAs and Long Non-coding RNAs in the Hippocampus of Nrf2-Knockout Mice
Source: Front Mol Neurosci. 2019 Aug 9;12:196. doi: 10.3389/fnmol.2019.00196 (PMC6697070; doi:10.3389/fnmol.2019.00196)
Supplement: TABLE S3 — Differentially expressed circRNAs in the hippocampus between Nrf2 (−/−) and Nrf2 (+/+) mice. [file Table_3.XLSX]

## Sheet: up
Table S3 Differentially expressed circRNAs in the hippocampus between Nrf2 (-/-) and Nrf2 (+/+) mice
circRNA	chrom	strand	P-value	FDR	Fold Change	Regulation
mmu_circRNA_000469	chr15	-	0.0219176	0.204382	1.74675	up
mmu_circRNA_25121	chr12	-	0.0402576	0.218733	1.57351	up
mmu_circRNA_25921	chr12	+	0.0236264	0.208458	1.85258	up
mmu_circRNA_34880	chr2	+	0.0126125	0.192698	2.02549	up
mmu_circRNA_19133	chr15	-	0.00981439	0.189425	1.87828	up
mmu_circRNA_45453	chrX	+	0.01631	0.195876	1.6595	up
mmu_circRNA_36210	chr3	+	0.0295261	0.211423	1.54991	up
mmu_circRNA_32472	chr19	+	0.0373658	0.216701	1.75079	up
mmu_circRNA_010522	chr11	+	0.034358	0.215147	1.85747	up
mmu_circRNA_29829	chr16	+	0.00948012	0.189425	1.55887	up
mmu_circRNA_34241	chr2	+	0.046689	0.224774	1.61926	up
mmu_circRNA_31207	chr18	+	0.0132491	0.193124	2.01863	up
mmu_circRNA_44915	chr9	-	0.0498993	0.228611	1.52937	up
mmu_circRNA_36967	chr4	-	0.0335381	0.214689	1.8841	up
mmu_circRNA_016702	chr4	-	0.0297364	0.211494	1.70322	up
mmu_circRNA_19369	chr5	-	0.0152004	0.195261	1.8658	up
mmu_circRNA_19131	chr15	+	0.0257157	0.209381	2.31287	up
mmu_circRNA_32448	chr19	-	0.0194917	0.20186	1.59626	up
mmu_circRNA_44910	chr9	-	0.0199321	0.20186	5.69907	up
mmu_circRNA_22369	chr10	-	0.0284601	0.211423	1.63463	up
mmu_circRNA_19412	chr6	-	0.0111975	0.191951	2.68685	up
mmu_circRNA_28242	chr15	+	0.00660595	0.185123	1.76619	up
mmu_circRNA_29827	chr16	+	0.000728492	0.153926	1.65075	up
mmu_circRNA_33122	chr2	+	0.00530984	0.183969	1.54785	up
mmu_circRNA_40750	chr6	-	0.00366947	0.180914	1.74102	up
mmu_circRNA_35682	chr3	+	0.0112249	0.191951	1.65522	up
mmu_circRNA_40255	chr6	+	0.00240232	0.175535	1.59477	up
mmu_circRNA_34111	chr2	-	0.000976392	0.163445	1.50879	up
mmu_circRNA_38457	chr5	+	0.00386617	0.180914	1.84466	up
mmu_circRNA_21453	chr1	+	0.0291417	0.211423	1.62663	up
mmu_circRNA_24538	chr12	+	0.0135437	0.193124	1.60221	up
mmu_circRNA_22447	chr10	-	0.0203404	0.20186	1.99044	up
mmu_circRNA_31815	chr18	-	0.00142948	0.174485	1.63387	up
mmu_circRNA_40236	chr6	-	0.0237273	0.208499	1.80285	up
mmu_circRNA_43573	chr8	+	0.0377706	0.216833	1.51673	up
mmu_circRNA_35768	chr3	+	0.00821209	0.189425	1.57947	up
mmu_circRNA_010464	chr6	-	0.0209729	0.203049	1.69657	up
mmu_circRNA_26542	chr13	-	0.0174117	0.198864	1.5362	up
mmu_circRNA_000040	chr1	-	0.0136159	0.19355	1.88288	up
mmu_circRNA_36420	chr4	+	0.0261288	0.209381	1.56977	up
mmu_circRNA_001877	chr10	+	0.0289258	0.211423	1.61267	up
mmu_circRNA_22757	chr10	-	0.0101994	0.189425	2.29823	up
mmu_circRNA_34552	chr2	+	0.0352884	0.215746	1.54722	up
mmu_circRNA_41732	chr7	-	0.0439077	0.221254	1.72934	up
mmu_circRNA_42072	chr7	+	0.0120731	0.191951	1.95469	up
mmu_circRNA_21896	chr10	+	0.0380798	0.217033	1.67077	up
mmu_circRNA_28663	chr15	-	0.00979342	0.189425	1.64406	up
mmu_circRNA_36762	chr4	-	0.0034106	0.180914	1.55835	up
mmu_circRNA_21208	chr1	-	0.0490649	0.227799	1.58838	up
mmu_circRNA_013499	chr2	-	0.0081167	0.189425	2.08762	up
mmu_circRNA_24221	chr11	-	0.0313245	0.213265	1.69435	up
mmu_circRNA_38750	chr5	-	0.0498881	0.228611	1.51097	up
mmu_circRNA_29560	chr16	+	0.0277532	0.210074	1.92191	up
mmu_circRNA_35933	chr3	-	0.0283989	0.211423	1.80957	up
mmu_circRNA_31702	chr18	-	0.0465277	0.224774	2.20087	up
mmu_circRNA_34682	chr2	+	0.0116973	0.191951	1.57297	up
mmu_circRNA_33654	chr2	+	0.0466451	0.224774	1.91748	up
mmu_circRNA_33794	chr2	+	0.00902492	0.189425	1.8956	up
mmu_circRNA_38020	chr5	-	0.0451585	0.221887	1.66601	up
mmu_circRNA_21775	chr10	-	0.0331638	0.214687	1.53218	up
mmu_circRNA_000800	chr19	+	0.0258803	0.209381	1.68231	up
mmu_circRNA_28567	chr15	-	0.00691127	0.185123	1.82312	up
mmu_circRNA_25214	chr12	+	0.0178487	0.19896	1.63421	up
mmu_circRNA_41991	chr7	+	0.0020047	0.174485	1.7573	up
mmu_circRNA_39967	chr6	+	0.0443064	0.221254	1.54654	up
mmu_circRNA_27591	chr14	-	0.0249075	0.209381	1.66197	up
mmu_circRNA_18994	chr10	-	0.0229847	0.206276	1.69711	up
mmu_circRNA_34840	chr2	-	0.0126476	0.192698	1.61753	up
mmu_circRNA_19402	chr5	+	0.0121123	0.191951	2.09041	up
mmu_circRNA_36926	chr4	-	0.0208428	0.20296	1.73019	up
mmu_circRNA_19105	chr13	-	0.0205039	0.202743	1.59844	up
mmu_circRNA_25929	chr12	+	0.0127282	0.193124	1.68576	up
mmu_circRNA_37227	chr4	+	0.0060968	0.185123	1.96519	up
mmu_circRNA_39772	chr6	+	0.048117	0.226795	1.85683	up
mmu_circRNA_44053	chr9	+	0.0247192	0.209381	2.10816	up
mmu_circRNA_19853	chr1	-	0.0122812	0.192392	1.53807	up
mmu_circRNA_37265	chr4	+	0.0353652	0.215746	1.53998	up
mmu_circRNA_27728	chr14	+	0.0420353	0.220212	1.66756	up
mmu_circRNA_41511	chr7	-	0.026544	0.209634	1.5477	up
mmu_circRNA_018341	chrX	-	0.0028528	0.176827	2.17926	up
mmu_circRNA_35249	chr3	+	0.00800316	0.189425	1.64851	up
mmu_circRNA_32419	chr19	-	0.0413913	0.220132	1.72251	up
mmu_circRNA_014135	chr14	+	0.0373419	0.216701	1.50569	up
mmu_circRNA_34546	chr2	+	0.0115954	0.191951	2.17468	up
mmu_circRNA_34621	chr2	+	0.0131176	0.193124	2.56032	up
mmu_circRNA_003161	chr1	-	0.0474517	0.225771	1.81382	up
mmu_circRNA_36806	chr4	+	0.048616	0.227165	1.74324	up
mmu_circRNA_41007	chr6	+	0.0385542	0.217561	1.57237	up
mmu_circRNA_19064	chr12	+	0.0319229	0.213769	1.59687	up
mmu_circRNA_27598	chr14	+	0.0296043	0.211423	1.65566	up
mmu_circRNA_016772	chrX	+	0.0313289	0.213265	1.71078	up
mmu_circRNA_33808	chr2	-	0.0372575	0.216701	1.63164	up
mmu_circRNA_37226	chr4	+	0.023922	0.208499	1.5123	up
mmu_circRNA_004058	chr4	+	0.0190141	0.201163	1.83114	up
mmu_circRNA_45832	chrX	+	0.0177608	0.198864	1.67152	up
mmu_circRNA_22135	chr10	+	0.025825	0.209381	1.54561	up
mmu_circRNA_44553	chr9	+	0.00970945	0.189425	1.61528	up
mmu_circRNA_42527	chr8	-	0.0131842	0.193124	1.8517	up
mmu_circRNA_30573	chr17	+	0.00540083	0.183969	1.76633	up
mmu_circRNA_41296	chr7	-	0.00597479	0.185123	1.98209	up
mmu_circRNA_24244	chr11	-	0.0324606	0.214206	1.87846	up
mmu_circRNA_001406	chr5	-	0.00886455	0.189425	1.88029	up
mmu_circRNA_43929	chr9	-	0.0405441	0.218834	1.58018	up
mmu_circRNA_006216	chr12	+	0.00539574	0.183969	2.03162	up
mmu_circRNA_28207	chr15	+	0.00207239	0.174485	1.69079	up
mmu_circRNA_28417	chr15	+	0.0307055	0.213058	2.04712	up
mmu_circRNA_30572	chr17	+	0.0152126	0.195261	1.65516	up
mmu_circRNA_45879	chrX	-	0.0239642	0.208559	1.59883	up
mmu_circRNA_44860	chr9	+	0.00791453	0.189425	1.80069	up
mmu_circRNA_41934	chr7	+	0.0137747	0.193728	1.71513	up
mmu_circRNA_45348	chrX	-	0.0188805	0.201135	2.45298	up
mmu_circRNA_33951	chr2	-	0.0448553	0.221432	1.65615	up
mmu_circRNA_45901	chrX	+	0.0359436	0.216027	3.69268	up
mmu_circRNA_31447	chr18	+	0.020691	0.202901	1.6559	up
mmu_circRNA_015704	chr12	+	0.0480683	0.226795	1.57695	up
mmu_circRNA_24560	chr12	+	0.0142962	0.194784	1.72264	up
mmu_circRNA_32323	chr19	-	0.00866459	0.189425	1.54165	up
mmu_circRNA_34636	chr2	+	0.0132717	0.193124	1.63014	up
mmu_circRNA_30800	chr17	-	0.00272277	0.176827	1.67691	up
mmu_circRNA_21757	chr10	+	0.0353279	0.215746	1.61907	up
mmu_circRNA_004975	chr15	+	0.0291067	0.211423	1.60688	up
mmu_circRNA_19900	chr1	+	0.0038099	0.180914	1.75108	up
mmu_circRNA_22444	chr10	-	0.00670717	0.185123	1.72223	up
mmu_circRNA_39086	chr5	+	0.00222134	0.174485	1.74044	up
mmu_circRNA_29492	chr16	-	0.018219	0.199787	1.70314	up
mmu_circRNA_010446	chr14	-	0.0384838	0.217561	1.58499	up
mmu_circRNA_009125	chr2	-	0.0395926	0.217775	1.53865	up
mmu_circRNA_003413	chr5	+	0.0232643	0.207083	1.58669	up
mmu_circRNA_25634	chr12	+	0.0222672	0.204974	1.73663	up
mmu_circRNA_33329	chr2	+	0.00408679	0.180914	1.80466	up
mmu_circRNA_22512	chr10	+	0.0300848	0.212222	1.71557	up
mmu_circRNA_34970	chr2	+	0.0444472	0.221254	1.71117	up
mmu_circRNA_23273	chr11	+	0.0317762	0.213769	1.89493	up
mmu_circRNA_20264	chr1	-	0.0212652	0.203135	1.82716	up
mmu_circRNA_19023	chr11	+	0.0430265	0.22049	1.57588	up
mmu_circRNA_007155	chr12	+	0.0160413	0.195345	1.53895	up
mmu_circRNA_34688	chr2	+	0.0295067	0.211423	1.61628	up
mmu_circRNA_42677	chr8	-	0.0017235	0.174485	1.52764	up
mmu_circRNA_42588	chr8	+	0.024592	0.209304	1.5871	up
mmu_circRNA_36836	chr4	+	0.0214833	0.20387	1.82436	up
mmu_circRNA_35243	chr3	+	0.0434676	0.221254	1.60828	up
mmu_circRNA_29812	chr16	-	0.0254951	0.209381	1.51008	up
mmu_circRNA_34204	chr2	-	0.0427683	0.220414	1.64658	up
mmu_circRNA_27787	chr14	-	0.0143934	0.194784	1.50308	up
mmu_circRNA_23592	chr11	-	0.0319248	0.213769	2.44677	up
mmu_circRNA_18934	chr1	-	0.0132682	0.193124	1.66917	up
mmu_circRNA_42031	chr7	-	0.0340218	0.214893	1.53042	up
mmu_circRNA_001848	chr11	+	0.0242724	0.208582	1.73659	up
mmu_circRNA_39770	chr6	+	0.0258747	0.209381	1.53395	up
mmu_circRNA_28008	chr14	-	0.0122036	0.192096	1.83403	up
mmu_circRNA_010383	chr10	-	0.0129772	0.193124	1.9545	up
mmu_circRNA_37565	chr4	-	0.0187441	0.201135	1.65473	up
mmu_circRNA_39890	chr6	+	0.0330498	0.214676	1.53479	up
mmu_circRNA_018293	chr4	-	0.0424863	0.220212	1.70926	up
mmu_circRNA_44201	chr9	-	0.025089	0.209381	1.77438	up
mmu_circRNA_34855	chr2	+	0.0265721	0.209634	3.40654	up
mmu_circRNA_29363	chr16	-	0.0263079	0.209381	1.52098	up
mmu_circRNA_010404	chr16	+	0.00247226	0.175535	1.61441	up
mmu_circRNA_40028	chr6	+	0.00627715	0.185123	1.53797	up
mmu_circRNA_009780	chr3	+	0.00616938	0.185123	1.7635	up
mmu_circRNA_24711	chr12	+	0.0226542	0.205771	1.78614	up
mmu_circRNA_009715	chr19	+	0.025185	0.209381	1.70405	up
mmu_circRNA_21582	chr1	-	0.0058712	0.185123	1.9201	up
mmu_circRNA_42073	chr7	+	0.0103452	0.189425	1.84416	up
mmu_circRNA_31986	chr18	+	0.00900117	0.189425	1.6406	up
mmu_circRNA_34737	chr2	+	0.0188526	0.201135	1.55188	up
mmu_circRNA_002523	chr2	-	0.00132196	0.174485	1.74409	up
mmu_circRNA_34336	chr2	+	0.0156604	0.195261	1.60481	up
mmu_circRNA_005936	chr5	-	0.013052	0.193124	1.84439	up
mmu_circRNA_36119	chr3	-	0.00693905	0.185123	1.54543	up
mmu_circRNA_40710	chr6	+	0.00290119	0.176827	1.54862	up
mmu_circRNA_35256	chr3	+	0.0255991	0.209381	1.64603	up
mmu_circRNA_19768	chr1	-	0.00532339	0.183969	1.9297	up
mmu_circRNA_007752	chr5	-	0.0287294	0.211423	1.67593	up
mmu_circRNA_26322	chr13	-	0.000325369	0.136675	1.52174	up
mmu_circRNA_37494	chr4	+	0.0462554	0.224271	1.50068	up
mmu_circRNA_40139	chr6	+	5.43601e-05	0.120355	1.64289	up
mmu_circRNA_34164	chr2	-	0.00879848	0.189425	1.64097	up
mmu_circRNA_43421	chr8	+	0.021602	0.204105	1.76469	up
mmu_circRNA_33262	chr2	-	0.00637887	0.185123	1.70804	up
mmu_circRNA_20547	chr1	-	0.0134415	0.193124	1.5585	up
mmu_circRNA_016338	chr1	-	0.0484642	0.227165	1.54981	up
mmu_circRNA_008009	chr17	+	0.0181686	0.199603	1.81034	up
mmu_circRNA_42442	chr7	+	0.00796852	0.189425	1.79174	up
mmu_circRNA_39195	chr5	-	0.0273188	0.209848	1.77618	up
mmu_circRNA_44453	chr9	+	0.0311308	0.213062	1.52489	up
mmu_circRNA_20788	chr1	+	0.00738634	0.185123	1.62151	up
mmu_circRNA_016800	chr15	+	0.018955	0.201163	1.76596	up
mmu_circRNA_34403	chr2	-	0.0112673	0.191951	1.50098	up
mmu_circRNA_37431	chr4	+	0.0076685	0.186408	1.74999	up
mmu_circRNA_33018	chr2	-	0.011025	0.191951	1.73241	up
mmu_circRNA_011539	chr1	+	0.0131973	0.193124	1.58493	up
mmu_circRNA_33599	chr2	+	0.00992898	0.189425	1.52575	up
mmu_circRNA_28546	chr15	+	0.00752664	0.185198	1.62356	up
mmu_circRNA_33496	chr2	-	0.0115559	0.191951	1.5191	up
mmu_circRNA_015402	chr12	+	0.038972	0.217561	2.11596	up
mmu_circRNA_28310	chr15	+	0.0277626	0.210074	1.98912	up
mmu_circRNA_41598	chr7	+	0.0333572	0.214687	1.70348	up
mmu_circRNA_23290	chr11	-	0.0364466	0.216027	1.805	up
mmu_circRNA_25558	chr12	+	0.0100983	0.189425	1.63847	up
mmu_circRNA_24863	chr12	-	0.0499998	0.228833	1.58646	up
mmu_circRNA_003798	chr1	+	0.0337701	0.214727	1.92442	up
mmu_circRNA_009979	chr18	-	0.012883	0.193124	1.90377	up
mmu_circRNA_19420	chr6	+	0.0283642	0.211423	2.12981	up
mmu_circRNA_41725	chr7	-	0.0416436	0.220212	2.03587	up
mmu_circRNA_32090	chr18	-	0.00565155	0.185123	1.59089	up
mmu_circRNA_38982	chr5	-	0.0264115	0.209381	1.71828	up
mmu_circRNA_29962	chr16	+	0.0489982	0.22759	1.82321	up
mmu_circRNA_36176	chr3	-	0.0321327	0.214069	1.85669	up
mmu_circRNA_29810	chr16	-	0.0485787	0.227165	1.8065	up
mmu_circRNA_41440	chr7	+	0.00618468	0.185123	1.63854	up
mmu_circRNA_009773	chr2	-	0.004177	0.180914	2.46458	up
mmu_circRNA_24280	chr11	-	0.00639537	0.185123	1.51134	up
mmu_circRNA_017696	chr9	+	0.0416161	0.220212	2.16046	up
mmu_circRNA_29497	chr16	-	0.0105838	0.190553	1.71259	up
mmu_circRNA_23896	chr11	+	0.0270844	0.209848	1.52257	up
mmu_circRNA_40167	chr6	+	0.00688209	0.185123	2.53517	up
mmu_circRNA_26091	chr13	-	0.035632	0.215773	1.641	up
mmu_circRNA_25985	chr13	+	0.0407965	0.219082	1.54556	up
mmu_circRNA_26270	chr13	-	0.0180963	0.199484	2.04816	up
mmu_circRNA_19336	chr4	-	0.0412966	0.219859	1.61736	up
mmu_circRNA_45087	chr9	+	0.0193626	0.20176	1.74734	up
mmu_circRNA_19528	chr9	-	0.0442457	0.221254	1.50974	up
mmu_circRNA_33263	chr2	-	0.0255143	0.209381	1.915	up
mmu_circRNA_30728	chr17	+	0.000559584	0.144429	1.6751	up
mmu_circRNA_33386	chr2	-	0.0161539	0.195421	1.70668	up
mmu_circRNA_44264	chr9	+	0.00402783	0.180914	1.64306	up
mmu_circRNA_33826	chr2	-	0.000403672	0.144429	2.3088	up
mmu_circRNA_43594	chr8	+	0.0346458	0.215147	1.91243	up
mmu_circRNA_25291	chr12	+	0.00286886	0.176827	1.66514	up
mmu_circRNA_42369	chr7	-	0.0111255	0.191951	1.64506	up
mmu_circRNA_22593	chr10	-	0.0123733	0.192698	1.55735	up
mmu_circRNA_35446	chr3	+	0.0309562	0.213062	1.654	up
mmu_circRNA_34732	chr2	-	0.00282561	0.176827	1.54586	up
mmu_circRNA_40842	chr6	-	0.023099	0.206441	1.83493	up
mmu_circRNA_23786	chr11	-	0.0260884	0.209381	1.54647	up
mmu_circRNA_34837	chr2	-	0.0156764	0.195261	1.52086	up
mmu_circRNA_19175	chr17	+	0.0189994	0.201163	1.74958	up
mmu_circRNA_016043	chr1	+	0.0114191	0.191951	1.62629	up
mmu_circRNA_31503	chr18	+	0.0262917	0.209381	1.59639	up
mmu_circRNA_33152	chr2	-	0.0403237	0.218834	1.67726	up
mmu_circRNA_40004	chr6	-	0.0114253	0.191951	1.5174	up
mmu_circRNA_33875	chr2	-	0.0407507	0.219082	1.51575	up
mmu_circRNA_002520	chr7	-	0.0417688	0.220212	1.75203	up
mmu_circRNA_017983	chr11	+	0.0102253	0.189425	1.94966	up
mmu_circRNA_34768	chr2	-	0.0188474	0.201135	2.26085	up
mmu_circRNA_28319	chr15	-	0.0157587	0.195261	1.57261	up
mmu_circRNA_34517	chr2	-	0.030788	0.213058	1.5751	up
mmu_circRNA_19537	chr9	+	0.00661988	0.185123	2.03657	up
mmu_circRNA_32846	chr19	-	0.0138447	0.193728	1.63295	up
mmu_circRNA_44604	chr9	+	0.00369364	0.180914	2.07906	up
mmu_circRNA_41535	chr7	-	0.01958	0.20186	1.69912	up
mmu_circRNA_26963	chr13	-	0.0120604	0.191951	1.78688	up
mmu_circRNA_34885	chr2	+	0.0302794	0.212333	1.53538	up
mmu_circRNA_31958	chr18	-	0.0141103	0.194767	1.56513	up
mmu_circRNA_36447	chr4	-	0.0444178	0.221254	1.50044	up
mmu_circRNA_26433	chr13	-	0.0038229	0.180914	1.76138	up
mmu_circRNA_27447	chr14	-	0.0254327	0.209381	1.57308	up
mmu_circRNA_19094	chr13	+	0.00603899	0.185123	2.20358	up
mmu_circRNA_000476	chr13	+	0.0243194	0.208582	2.39942	up
mmu_circRNA_35708	chr3	+	0.0349911	0.215699	1.78301	up
mmu_circRNA_41039	chr6	-	0.0346436	0.215147	1.62076	up
mmu_circRNA_25502	chr12	-	0.026941	0.209848	1.69965	up
mmu_circRNA_45720	chrX	-	0.013984	0.194467	1.5468	up
mmu_circRNA_30479	chr17	-	0.0201129	0.20186	1.53705	up
mmu_circRNA_29953	chr16	-	0.0184214	0.20014	1.50005	up
mmu_circRNA_29992	chr16	+	0.000380296	0.144429	1.86509	up
mmu_circRNA_34318	chr2	+	0.00270899	0.176827	1.60935	up
mmu_circRNA_29969	chr16	-	0.0129661	0.193124	1.77448	up
mmu_circRNA_012559	chr11	+	0.0156074	0.195261	1.63345	up
mmu_circRNA_009434	chr1	-	0.00198508	0.174485	1.67089	up
mmu_circRNA_39200	chr5	-	0.0224925	0.205771	1.60595	up
mmu_circRNA_009232	chr9	+	0.0444306	0.221254	1.62906	up
mmu_circRNA_32406	chr19	-	0.0170303	0.198264	1.6224	up
mmu_circRNA_35822	chr3	-	0.0334815	0.214689	1.92382	up
mmu_circRNA_24228	chr11	+	0.00887295	0.189425	1.64646	up
mmu_circRNA_35245	chr3	+	0.0419775	0.220212	1.64308	up
mmu_circRNA_28828	chr15	+	0.00873087	0.189425	1.52117	up
mmu_circRNA_36488	chr4	+	0.0351537	0.215699	1.54756	up
mmu_circRNA_33882	chr2	-	0.0133623	0.193124	1.6012	up
mmu_circRNA_26096	chr13	-	0.0434824	0.221254	1.57336	up
mmu_circRNA_005474	chr11	-	0.0489063	0.22759	1.61315	up
mmu_circRNA_28810	chr15	-	0.0212344	0.203135	1.94913	up
mmu_circRNA_36597	chr4	+	0.00704617	0.185123	1.6481	up
mmu_circRNA_25504	chr12	-	0.023097	0.206441	1.65189	up
mmu_circRNA_23761	chr11	-	0.017384	0.198864	1.81476	up
mmu_circRNA_011332	chr8	-	0.0210226	0.203075	2.28543	up
mmu_circRNA_007113	chr1	-	0.0220035	0.204382	1.51616	up
mmu_circRNA_33685	chr2	-	0.0441412	0.221254	2.25789	up
mmu_circRNA_44150	chr9	+	0.0167096	0.197498	1.74485	up
mmu_circRNA_31128	chr17	-	0.0148387	0.195222	2.06594	up
mmu_circRNA_45619	chrX	-	0.0118074	0.191951	2.36395	up
mmu_circRNA_41990	chr7	+	0.00585582	0.185123	2.16007	up
mmu_circRNA_45454	chrX	+	0.0102142	0.189425	1.5891	up
mmu_circRNA_016699	chr4	-	0.0307704	0.213058	1.57217	up
mmu_circRNA_28675	chr15	-	0.012347	0.19255	1.75865	up
mmu_circRNA_010219	chr18	+	0.0149423	0.195261	1.55733	up
mmu_circRNA_017690	chr4	+	0.0158996	0.195261	1.58835	up
mmu_circRNA_39031	chr5	-	0.0447025	0.221432	1.5215	up
mmu_circRNA_008302	chr11	-	0.0207354	0.20296	1.67315	up
mmu_circRNA_013002	chr16	+	0.0038252	0.180914	1.98735	up
mmu_circRNA_35797	chr3	+	0.0183404	0.20014	1.58389	up
mmu_circRNA_19201	chr17	-	0.0386504	0.217561	1.54194	up
mmu_circRNA_014302	chr17	-	0.0319069	0.213769	1.52525	up
mmu_circRNA_005864	chr13	-	0.0161541	0.195421	2.08355	up
mmu_circRNA_001424	chr15	-	0.00591404	0.185123	1.65732	up
mmu_circRNA_19147	chr15	-	0.00293955	0.176827	1.61158	up
mmu_circRNA_33148	chr2	-	0.010958	0.191951	1.60873	up
mmu_circRNA_45617	chrX	-	0.00757642	0.18528	2.17757	up
mmu_circRNA_41556	chr7	-	0.0124981	0.192698	1.61919	up
mmu_circRNA_28209	chr15	+	0.0468603	0.225046	1.58563	up
mmu_circRNA_015644	chr2	+	0.00446101	0.183605	1.5022	up
mmu_circRNA_33079	chr2	-	0.0111673	0.191951	1.76699	up
mmu_circRNA_19353	chr5	-	0.00701415	0.185123	1.69775	up
mmu_circRNA_31245	chr18	-	0.0493039	0.228282	1.71573	up
mmu_circRNA_20548	chr1	-	0.0272756	0.209848	1.54892	up
mmu_circRNA_36263	chr3	-	0.00184771	0.174485	1.63358	up
mmu_circRNA_36203	chr3	+	0.0105483	0.190553	1.54722	up
mmu_circRNA_39081	chr5	-	0.00396697	0.180914	1.81568	up
mmu_circRNA_22878	chr11	-	0.0450709	0.221731	2.31147	up
mmu_circRNA_21911	chr10	-	0.0462116	0.224271	1.5164	up
mmu_circRNA_015645	chr17	-	0.0159084	0.195261	1.50985	up
mmu_circRNA_42010	chr7	+	0.0360276	0.216027	1.5409	up
mmu_circRNA_32996	chr2	-	0.0406963	0.219082	1.60345	up
mmu_circRNA_21676	chr10	-	0.00883253	0.189425	1.5233	up
mmu_circRNA_20936	chr1	+	0.0450355	0.221731	1.52193	up
mmu_circRNA_19124	chr14	+	0.0394421	0.217561	1.63749	up
mmu_circRNA_013703	chr11	+	0.00997941	0.189425	1.71284	up
mmu_circRNA_25078	chr12	+	0.0443048	0.221254	1.5501	up
mmu_circRNA_007580	chr4	+	0.039007	0.217561	1.62275	up
mmu_circRNA_45618	chrX	-	0.0391248	0.217561	2.16326	up
mmu_circRNA_016403	chr2	-	0.024307	0.208582	1.50772	up
mmu_circRNA_20252	chr1	-	0.0100283	0.189425	1.58437	up
mmu_circRNA_41345	chr7	+	0.0356504	0.215773	1.62298	up
mmu_circRNA_24708	chr12	+	0.0167238	0.197498	1.72989	up
mmu_circRNA_19252	chr2	+	0.0381671	0.217033	1.64324	up
mmu_circRNA_27509	chr14	-	0.000218135	0.120355	1.5114	up
mmu_circRNA_26538	chr13	-	0.0398744	0.218251	1.55888	up
mmu_circRNA_011587	chr5	+	0.0401343	0.218498	1.56988	up
mmu_circRNA_19304	chr3	-	0.025563	0.209381	1.57943	up
mmu_circRNA_40487	chr6	-	0.00839644	0.189425	2.00285	up
mmu_circRNA_004360	chr10	-	0.0325226	0.214206	1.51066	up
mmu_circRNA_28958	chr15	-	0.0226798	0.205771	1.56022	up
mmu_circRNA_26400	chr13	-	0.0101722	0.189425	1.62309	up
mmu_circRNA_29539	chr16	+	0.00961992	0.189425	1.60729	up
mmu_circRNA_45029	chr9	+	0.033366	0.214687	2.60251	up
mmu_circRNA_37864	chr4	-	0.0317596	0.213769	1.64093	up
mmu_circRNA_22220	chr10	+	0.0185568	0.200468	1.69903	up
mmu_circRNA_21045	chr1	+	0.0377499	0.216833	1.59616	up
mmu_circRNA_40458	chr6	+	0.0209174	0.20296	1.79932	up
mmu_circRNA_008335	chr5	+	0.0199743	0.20186	1.78528	up
mmu_circRNA_26964	chr13	-	0.00201097	0.174485	1.82238	up
mmu_circRNA_013054	chr1	-	0.0329558	0.214676	1.64464	up
mmu_circRNA_43797	chr9	-	0.0272332	0.209848	2.02585	up
mmu_circRNA_37486	chr4	+	0.0212325	0.203135	1.70106	up
mmu_circRNA_015157	chr17	+	0.0209057	0.20296	1.75269	up
mmu_circRNA_31205	chr18	+	0.0161618	0.195421	2.43498	up
mmu_circRNA_34959	chr2	-	0.00940205	0.189425	1.69426	up
mmu_circRNA_014201	chr7	+	0.0201869	0.20186	2.42963	up
mmu_circRNA_27920	chr14	+	0.0161401	0.195421	2.02211	up
mmu_circRNA_39665	chr5	+	0.0168024	0.197865	1.90107	up
mmu_circRNA_21354	chr1	-	0.0138241	0.193728	2.3733	up
mmu_circRNA_017136	chr11	-	0.00980439	0.189425	1.50289	up
mmu_circRNA_22797	chr10	+	0.01001	0.189425	1.64109	up
mmu_circRNA_20226	chr1	-	0.00965694	0.189425	1.58509	up
mmu_circRNA_31475	chr18	+	0.0323358	0.214192	1.51112	up
mmu_circRNA_40755	chr6	-	0.0107029	0.191319	2.26774	up
mmu_circRNA_017446	chr10	+	0.0171864	0.198264	1.51852	up
mmu_circRNA_25304	chr12	+	0.0162904	0.195876	1.61143	up
mmu_circRNA_32626	chr19	+	0.0143665	0.194784	2.07855	up
mmu_circRNA_34572	chr2	-	0.00726788	0.185123	1.59938	up
mmu_circRNA_21541	chr1	-	0.00358037	0.180914	1.72735	up
mmu_circRNA_44470	chr9	+	0.0406953	0.219082	1.89521	up
mmu_circRNA_23613	chr11	+	0.00801664	0.189425	1.74563	up
mmu_circRNA_005214	chr10	-	0.00937377	0.189425	1.72833	up
mmu_circRNA_39788	chr6	-	0.0407523	0.219082	1.81138	up
mmu_circRNA_41661	chr7	-	0.0140078	0.194467	1.52627	up
mmu_circRNA_37101	chr4	-	0.0110307	0.191951	1.57203	up
mmu_circRNA_21483	chr1	-	0.00954219	0.189425	1.55056	up
mmu_circRNA_42633	chr8	+	0.0332347	0.214687	1.53881	up
mmu_circRNA_42678	chr8	-	0.000494608	0.144429	1.51918	up
mmu_circRNA_40213	chr6	+	0.0318112	0.213769	1.78754	up
mmu_circRNA_017273	chr15	+	0.00703327	0.185123	1.69733	up
mmu_circRNA_43335	chr8	+	0.00828582	0.189425	1.53886	up
mmu_circRNA_28563	chr15	-	0.00497319	0.183605	1.71245	up
mmu_circRNA_30236	chr17	-	0.038062	0.217033	1.51022	up
mmu_circRNA_26324	chr13	-	0.00844222	0.189425	1.60994	up
mmu_circRNA_37258	chr4	+	0.00912063	0.189425	1.86434	up
mmu_circRNA_31546	chr18	-	0.00307466	0.17848	1.58913	up
mmu_circRNA_37942	chr4	+	0.0105511	0.190553	1.90389	up
mmu_circRNA_006879	chr2	+	0.0160467	0.195345	2.03806	up
mmu_circRNA_23263	chr11	-	0.0141799	0.194784	1.78473	up
mmu_circRNA_34140	chr2	-	0.0310792	0.213062	1.70664	up
mmu_circRNA_28246	chr15	+	0.0269904	0.209848	1.59992	up
mmu_circRNA_36432	chr4	-	0.0166058	0.197498	1.62898	up
mmu_circRNA_005811	chr2	-	0.0211594	0.203135	1.5771	up
mmu_circRNA_18970	chr10	-	0.0200535	0.20186	1.61386	up
mmu_circRNA_005597	chr10	-	0.029277	0.211423	1.50536	up
mmu_circRNA_21658	chr10	+	0.015379	0.195261	1.69733	up
mmu_circRNA_34863	chr2	-	0.000393293	0.144429	1.69433	up
mmu_circRNA_34132	chr2	-	0.0278992	0.210762	2.06332	up
mmu_circRNA_015788	chr1	-	0.0225515	0.205771	1.91011	up
mmu_circRNA_35032	chr2	+	0.0023301	0.174485	1.6044	up
mmu_circRNA_21263	chr1	-	0.0439489	0.221254	1.9823	up
mmu_circRNA_26419	chr13	+	0.013045	0.193124	1.68073	up
mmu_circRNA_43453	chr8	+	0.00231619	0.174485	1.6174	up
mmu_circRNA_44896	chr9	-	0.0489947	0.22759	1.62005	up
mmu_circRNA_40141	chr6	+	0.000968496	0.163445	1.8954	up
mmu_circRNA_25852	chr12	+	0.0126588	0.192698	1.58975	up
mmu_circRNA_009521	chr6	-	0.0345421	0.215147	1.65839	up
mmu_circRNA_30196	chr17	+	0.00289737	0.176827	2.20821	up
mmu_circRNA_44195	chr9	-	0.0117279	0.191951	1.83689	up
mmu_circRNA_011455	chr18	+	0.0386428	0.217561	1.65709	up
mmu_circRNA_38278	chr5	-	0.00098873	0.163445	1.89793	up
mmu_circRNA_37928	chr4	-	0.0272596	0.209848	1.58001	up
mmu_circRNA_22892	chr11	+	0.022667	0.205771	1.92023	up
mmu_circRNA_24929	chr12	+	0.0190114	0.201163	1.76188	up
mmu_circRNA_18995	chr10	-	0.0116533	0.191951	2.04065	up
mmu_circRNA_018302	chr18	-	0.00504209	0.183606	1.84277	up
mmu_circRNA_27513	chr14	-	0.00295328	0.176827	1.51196	up
mmu_circRNA_38659	chr5	+	0.00991348	0.189425	1.65423	up
mmu_circRNA_44530	chr9	-	0.00701942	0.185123	2.21948	up
mmu_circRNA_20065	chr1	-	0.00380665	0.180914	1.72502	up
mmu_circRNA_27584	chr14	-	0.00421085	0.18125	1.8712	up
mmu_circRNA_32154	chr19	-	0.038655	0.217561	1.51342	up
mmu_circRNA_34839	chr2	-	0.00109338	0.16566	2.08472	up
mmu_circRNA_44079	chr9	-	0.0357937	0.215773	1.57358	up
mmu_circRNA_45355	chrX	+	0.00251919	0.176689	1.78616	up
mmu_circRNA_19924	chr1	-	0.0239032	0.208499	1.5804	up
mmu_circRNA_22301	chr10	+	0.0162907	0.195876	1.54746	up
mmu_circRNA_009331	chr1	-	0.0164878	0.196899	1.58375	up
mmu_circRNA_37324	chr4	+	0.00886621	0.189425	1.55435	up
mmu_circRNA_014815	chr4	-	0.0273463	0.20988	1.9033	up
mmu_circRNA_19596	chr1	+	0.000686393	0.153926	2.25427	up
mmu_circRNA_003709	chr14	+	0.00728178	0.185123	1.9335	up
mmu_circRNA_37097	chr4	-	0.00461536	0.183605	1.51741	up
mmu_circRNA_27516	chr14	-	0.00322946	0.180654	1.5449	up
mmu_circRNA_32178	chr19	-	0.012139	0.191951	1.5334	up
mmu_circRNA_43685	chr9	+	0.0234593	0.207771	1.66663	up
mmu_circRNA_33745	chr2	-	0.000283733	0.126462	1.52674	up
mmu_circRNA_21188	chr1	+	0.0322304	0.214192	1.53291	up
mmu_circRNA_33117	chr2	-	0.0264239	0.209381	1.61852	up
mmu_circRNA_38961	chr5	+	0.0367557	0.216193	1.65076	up
mmu_circRNA_44151	chr9	+	0.024159	0.208582	1.53061	up
mmu_circRNA_42153	chr7	+	0.00638039	0.185123	1.8849	up
mmu_circRNA_018725	chr9	-	0.0159485	0.195261	1.53922	up
mmu_circRNA_19258	chr2	-	0.0108811	0.191951	1.62214	up
mmu_circRNA_004626	chr4	-	0.0015122	0.174485	1.68952	up
mmu_circRNA_19197	chr17	-	0.00581281	0.185123	1.53294	up
mmu_circRNA_011291	chr10	-	0.00953321	0.189425	1.52744	up
mmu_circRNA_34594	chr2	+	0.00545691	0.183969	1.53892	up
mmu_circRNA_19773	chr1	-	0.0219177	0.204382	1.51903	up
mmu_circRNA_003783	chr12	+	0.0382173	0.217125	1.75007	up
mmu_circRNA_18935	chr1	-	0.00124425	0.174485	1.60303	up
mmu_circRNA_42632	chr8	+	0.0420109	0.220212	1.64541	up
mmu_circRNA_38766	chr5	+	0.00809266	0.189425	1.55418	up
mmu_circRNA_012849	chr11	+	0.0333721	0.214687	1.5392	up
mmu_circRNA_33733	chr2	-	0.0375346	0.216833	1.57207	up
mmu_circRNA_19003	chr11	-	0.0384578	0.217561	2.08105	up
mmu_circRNA_29237	chr16	+	0.042926	0.220486	1.6031	up
mmu_circRNA_008484	chr18	+	0.0169182	0.198264	1.70481	up
mmu_circRNA_22546	chr10	-	0.000736476	0.153926	1.87364	up
mmu_circRNA_40709	chr6	+	0.0436071	0.221254	1.79408	up
mmu_circRNA_017669	chr16	+	0.0106719	0.191319	2.29473	up
mmu_circRNA_005834	chr19	-	0.00148058	0.174485	3.26751	up
mmu_circRNA_006194	chr5	-	0.0392543	0.217561	1.56946	up
mmu_circRNA_34109	chr2	-	0.000227424	0.120355	1.74607	up
mmu_circRNA_22928	chr11	-	0.0213543	0.203135	1.79149	up
mmu_circRNA_23311	chr11	-	0.0301949	0.212222	1.67471	up
mmu_circRNA_33025	chr2	-	0.0373505	0.216701	1.65111	up
mmu_circRNA_25021	chr12	+	0.00403623	0.180914	1.8577	up
mmu_circRNA_24208	chr11	-	0.037013	0.216297	1.8056	up
mmu_circRNA_37279	chr4	+	0.0339699	0.214893	1.50297	up
mmu_circRNA_44531	chr9	-	0.00451619	0.183605	2.3813	up
mmu_circRNA_45359	chrX	+	0.0130979	0.193124	1.56518	up
mmu_circRNA_27959	chr14	-	0.0394267	0.217561	1.53277	up
mmu_circRNA_37089	chr4	-	0.0213434	0.203135	2.02372	up
mmu_circRNA_016934	chr7	-	0.0307712	0.213058	1.83663	up
mmu_circRNA_25364	chr12	+	0.0150647	0.195261	1.71533	up
mmu_circRNA_33021	chr2	-	0.030102	0.212222	1.74095	up
mmu_circRNA_35686	chr3	+	0.0015337	0.174485	1.5468	up
mmu_circRNA_44807	chr9	-	0.0313677	0.213265	1.55161	up
mmu_circRNA_22580	chr10	+	0.0322916	0.214192	1.51258	up
mmu_circRNA_40067	chr6	-	0.003707	0.180914	2.13716	up
mmu_circRNA_21249	chr1	-	0.0342227	0.21513	1.66485	up
mmu_circRNA_23289	chr11	-	0.0329704	0.214676	1.71309	up
mmu_circRNA_42870	chr8	-	0.0276158	0.209908	1.65053	up
mmu_circRNA_28808	chr15	-	0.0332877	0.214687	1.74729	up
mmu_circRNA_41006	chr6	+	0.0346074	0.215147	1.81948	up
mmu_circRNA_34911	chr2	-	0.0222045	0.204974	1.63317	up
mmu_circRNA_23151	chr11	+	0.0178859	0.19896	1.71934	up
mmu_circRNA_20658	chr1	-	0.0359708	0.216027	1.62549	up
mmu_circRNA_25963	chr13	-	0.0496708	0.22851	1.55528	up
mmu_circRNA_39505	chr5	-	0.0112114	0.191951	1.56615	up
mmu_circRNA_007720	chr12	+	0.034452	0.215147	1.91025	up
mmu_circRNA_44715	chr9	+	0.000203188	0.120355	1.67376	up
mmu_circRNA_25230	chr12	-	0.0311336	0.213062	1.70923	up
mmu_circRNA_39117	chr5	+	0.0381332	0.217033	1.58341	up
mmu_circRNA_015241	chr10	-	0.0108606	0.191951	1.57958	up
mmu_circRNA_40181	chr6	-	0.0130129	0.193124	1.91166	up
mmu_circRNA_002196	chr7	-	0.0423637	0.220212	1.54618	up
mmu_circRNA_33689	chr2	-	0.0445521	0.221263	1.97714	up
mmu_circRNA_45043	chr9	+	0.0199487	0.20186	1.58594	up
mmu_circRNA_40068	chr6	-	0.00827641	0.189425	2.11298	up
mmu_circRNA_36161	chr3	+	0.0124962	0.192698	1.83815	up
mmu_circRNA_006860	chr5	-	0.0183585	0.20014	4.11576	up
mmu_circRNA_29720	chr16	+	0.00911374	0.189425	1.81057	up
mmu_circRNA_41998	chr7	+	0.0421878	0.220212	1.57599	up
mmu_circRNA_22814	chr11	-	0.0414879	0.220212	1.70201	up
mmu_circRNA_38685	chr5	+	0.0137853	0.193728	1.55909	up
mmu_circRNA_017168	chr6	-	0.046417	0.224774	1.54644	up
mmu_circRNA_19319	chr4	-	0.0443897	0.221254	1.60574	up
mmu_circRNA_34843	chr2	-	0.00714501	0.185123	1.593	up
mmu_circRNA_30094	chr16	+	0.00489918	0.183605	1.80303	up
mmu_circRNA_29631	chr16	-	0.00910649	0.189425	1.68476	up
mmu_circRNA_27137	chr14	-	0.00840457	0.189425	1.52076	up
mmu_circRNA_32458	chr19	-	0.0336683	0.214727	3.06625	up
mmu_circRNA_009074	chr4	-	0.0118442	0.191951	1.86218	up
mmu_circRNA_016001	chr4	+	0.00292167	0.176827	1.5746	up
mmu_circRNA_24057	chr11	-	0.00315292	0.179275	1.89757	up
mmu_circRNA_31675	chr18	+	0.0242026	0.208582	1.76709	up
mmu_circRNA_44536	chr9	+	0.00100594	0.163518	3.07463	up
mmu_circRNA_018254	chr9	-	0.0315509	0.213638	3.68308	up
mmu_circRNA_23707	chr11	-	0.0138223	0.193728	1.66573	up
mmu_circRNA_25023	chr12	+	0.00148572	0.174485	1.64215	up
mmu_circRNA_31952	chr18	-	0.0105861	0.190553	1.68298	up
mmu_circRNA_25830	chr12	+	0.0156407	0.195261	1.79411	up
mmu_circRNA_40006	chr6	-	0.0120304	0.191951	1.54467	up
mmu_circRNA_28238	chr15	+	0.00450693	0.183605	1.63108	up
mmu_circRNA_25898	chr12	+	0.0339819	0.214893	1.66341	up
mmu_circRNA_25248	chr12	-	0.0072151	0.185123	1.73749	up
mmu_circRNA_41550	chr7	-	0.00288513	0.176827	1.52885	up
mmu_circRNA_19183	chr17	+	0.00453978	0.183605	1.50668	up
mmu_circRNA_20699	chr1	-	0.0482644	0.226937	2.11372	up
mmu_circRNA_31657	chr18	+	0.0241009	0.208582	1.5778	up
mmu_circRNA_25879	chr12	+	0.0357374	0.215773	1.64411	up
mmu_circRNA_34984	chr2	+	0.0498846	0.228611	1.55642	up
mmu_circRNA_41314	chr7	-	0.0168417	0.197865	1.85686	up
mmu_circRNA_34544	chr2	+	0.0116521	0.191951	1.98237	up
mmu_circRNA_45428	chrX	+	0.00451384	0.183605	1.94106	up
mmu_circRNA_43175	chr8	+	0.00227242	0.174485	2.168	up
mmu_circRNA_45924	chrX	-	0.00135701	0.174485	3.27303	up
mmu_circRNA_32522	chr19	-	0.0408032	0.219082	1.81029	up
mmu_circRNA_44364	chr9	+	0.0346135	0.215147	2.08373	up
mmu_circRNA_40462	chr6	+	0.031512	0.213638	1.56141	up
mmu_circRNA_23879	chr11	+	0.0362484	0.216027	1.51997	up
mmu_circRNA_45928	chrX	-	0.0225165	0.205771	1.81033	up
mmu_circRNA_43258	chr8	+	0.0219474	0.204382	2.19198	up
mmu_circRNA_21761	chr10	-	0.016703	0.197498	1.69972	up
mmu_circRNA_19211	chr18	+	0.0278064	0.210291	1.58543	up
mmu_circRNA_006026	chr1	-	0.02969	0.211423	1.61306	up
mmu_circRNA_36063	chr3	-	0.00392172	0.180914	1.54402	up
mmu_circRNA_40753	chr6	-	0.0379694	0.217033	1.63573	up
mmu_circRNA_28275	chr15	+	0.0160998	0.195421	2.26253	up
mmu_circRNA_39931	chr6	-	0.0073423	0.185123	1.62816	up
mmu_circRNA_016270	chr16	-	0.025197	0.209381	1.61184	up
mmu_circRNA_26578	chr13	-	0.0243197	0.208582	1.9968	up
mmu_circRNA_20064	chr1	-	0.00261812	0.176827	1.71375	up
mmu_circRNA_38486	chr5	+	0.00694	0.185123	1.80127	up
mmu_circRNA_25754	chr12	-	0.0113357	0.191951	1.52055	up
mmu_circRNA_26701	chr13	+	0.0458187	0.223213	1.61807	up
mmu_circRNA_37032	chr4	+	0.0195602	0.20186	2.04205	up
mmu_circRNA_44722	chr9	+	0.0182601	0.199921	1.6596	up
mmu_circRNA_22019	chr10	-	0.0442301	0.221254	1.51191	up
mmu_circRNA_27737	chr14	-	0.0276416	0.20995	1.54647	up
mmu_circRNA_44908	chr9	-	0.0462204	0.224271	3.40136	up
mmu_circRNA_32543	chr19	+	0.00906833	0.189425	1.81369	up
mmu_circRNA_010298	chr5	+	0.00488958	0.183605	1.873	up
mmu_circRNA_30362	chr17	+	0.0290816	0.211423	1.75049	up
mmu_circRNA_26986	chr13	+	0.000718305	0.153926	1.96662	up
mmu_circRNA_34604	chr2	+	0.00514916	0.183969	1.83692	up
mmu_circRNA_018676	chr5	+	0.00327208	0.180787	2.28034	up
mmu_circRNA_19863	chr1	-	0.0478331	0.226339	1.58112	up
mmu_circRNA_42693	chr8	-	0.00830616	0.189425	1.77637	up
mmu_circRNA_26537	chr13	-	0.049181	0.228108	1.58781	up
mmu_circRNA_31347	chr18	+	0.0356427	0.215773	1.63876	up
mmu_circRNA_008387	chr17	-	0.0458135	0.223213	1.5815	up
mmu_circRNA_19466	chr7	-	0.0151559	0.195261	1.5574	up
mmu_circRNA_003195	chr5	+	0.0130115	0.193124	1.67252	up
mmu_circRNA_28483	chr15	+	0.0258261	0.209381	1.63786	up
mmu_circRNA_43219	chr8	-	0.0469259	0.225046	1.51714	up
mmu_circRNA_38144	chr5	-	0.0148411	0.195222	1.51238	up
mmu_circRNA_25455	chr12	+	0.029224	0.211423	1.77086	up
mmu_circRNA_25571	chr12	+	0.0111282	0.191951	1.549	up
mmu_circRNA_19700	chr1	-	0.00723804	0.185123	1.86643	up
mmu_circRNA_31143	chr17	-	0.0145919	0.194952	1.52031	up
mmu_circRNA_24272	chr11	+	0.0270257	0.209848	1.64583	up
mmu_circRNA_26500	chr13	+	0.0415821	0.220212	1.52644	up
mmu_circRNA_011841	chr17	-	0.0154345	0.195261	1.94864	up
mmu_circRNA_44936	chr9	+	0.0107025	0.191319	1.68558	up
mmu_circRNA_31209	chr18	-	0.0040536	0.180914	2.00487	up
mmu_circRNA_45515	chrX	-	0.0119546	0.191951	1.63745	up
mmu_circRNA_013084	chr1	-	0.02245	0.205697	1.80989	up
mmu_circRNA_26904	chr13	+	0.00695841	0.185123	1.91564	up
mmu_circRNA_010792	chr5	+	0.0263415	0.209381	1.66188	up
mmu_circRNA_016050	chr19	+	0.00469109	0.183605	1.81397	up
mmu_circRNA_016597	chr11	+	0.0398845	0.218251	1.58376	up
mmu_circRNA_19481	chr7	+	0.0146461	0.194957	1.9628	up
mmu_circRNA_34156	chr2	-	0.00133911	0.174485	1.50167	up
mmu_circRNA_24357	chr11	+	0.0200089	0.20186	1.61417	up
mmu_circRNA_20964	chr1	+	0.0173443	0.198864	1.76983	up
mmu_circRNA_28501	chr15	+	0.0352595	0.215746	1.503	up
mmu_circRNA_26645	chr13	+	0.0209584	0.203049	1.68071	up
mmu_circRNA_19182	chr17	+	0.00528828	0.183969	1.61001	up
mmu_circRNA_42998	chr8	+	0.00833983	0.189425	2.11209	up
mmu_circRNA_25633	chr12	+	0.0120012	0.191951	1.78294	up
mmu_circRNA_28600	chr15	-	0.000264287	0.126462	1.59194	up
mmu_circRNA_002890	chr16	+	0.0184906	0.200154	1.61176	up
mmu_circRNA_34253	chr2	-	0.017357	0.198864	1.56382	up
mmu_circRNA_33481	chr2	-	0.024546	0.209304	1.62185	up
mmu_circRNA_19004	chr11	-	0.0394046	0.217561	2.18168	up
mmu_circRNA_21763	chr10	-	0.0261892	0.209381	1.95734	up
mmu_circRNA_26580	chr13	-	0.0120831	0.191951	2.46729	up
mmu_circRNA_31100	chr17	+	0.0248478	0.209381	1.61919	up
mmu_circRNA_20914	chr1	-	0.0366388	0.216193	1.9372	up
mmu_circRNA_32524	chr19	-	0.0351597	0.215699	2.17774	up
mmu_circRNA_22796	chr10	+	0.00224536	0.174485	1.56735	up
mmu_circRNA_38427	chr5	+	0.018839	0.201135	1.92258	up
mmu_circRNA_30628	chr17	-	0.00860136	0.189425	1.51983	up
mmu_circRNA_42820	chr8	-	0.0251743	0.209381	1.86652	up
mmu_circRNA_21028	chr1	-	0.00166712	0.174485	1.71783	up
mmu_circRNA_005300	chr4	-	0.0196824	0.20186	2.14386	up
mmu_circRNA_29791	chr16	-	0.00600129	0.185123	1.93073	up
mmu_circRNA_000903	chr5	-	0.00142475	0.174485	1.9274	up
mmu_circRNA_23605	chr11	+	0.00149825	0.174485	1.60695	up
mmu_circRNA_27060	chr14	-	0.0174649	0.198864	1.79	up
mmu_circRNA_27237	chr14	+	0.0101378	0.189425	1.51434	up
mmu_circRNA_009696	chr19	-	0.00208754	0.174485	1.63405	up
mmu_circRNA_009705	chr7	+	0.00868569	0.189425	1.53759	up
mmu_circRNA_32197	chr19	-	0.00281831	0.176827	2.50193	up
mmu_circRNA_27266	chr14	-	0.0489684	0.22759	1.74932	up
mmu_circRNA_33885	chr2	-	0.00646578	0.185123	2.00203	up

## Sheet: down
circRNA	chrom	strand	P-value	FDR	Fold Change	Regulation
mmu_circRNA_19368	chr5	-	0.00381721	0.180914	1.73533	down
mmu_circRNA_007240	chr5	+	0.0163032	0.195876	1.52343	down
mmu_circRNA_39116	chr5	+	0.0472309	0.225575	1.76787	down
mmu_circRNA_21237	chr1	-	0.0415653	0.220212	4.5668	down
mmu_circRNA_20745	chr1	+	0.0409624	0.219201	1.79294	down
mmu_circRNA_40229	chr6	-	0.00301629	0.177697	1.85468	down
mmu_circRNA_23904	chr11	+	0.00869857	0.189425	1.57092	down
mmu_circRNA_31512	chr18	+	0.00684233	0.185123	1.73285	down
mmu_circRNA_008982	chr13	+	0.0469898	0.225046	2.78014	down
mmu_circRNA_40001	chr6	+	0.0316185	0.213638	15.3072	down
mmu_circRNA_45779	chrX	-	0.0285563	0.211423	1.51866	down
mmu_circRNA_38943	chr5	-	0.029449	0.211423	1.77444	down
mmu_circRNA_40395	chr6	+	0.0335527	0.214689	6.19106	down
mmu_circRNA_30545	chr17	-	0.0338636	0.214727	2.10286	down
mmu_circRNA_23053	chr11	-	0.0417631	0.220212	1.68977	down
mmu_circRNA_014199	chr2	-	0.0209049	0.20296	2.11733	down
mmu_circRNA_39531	chr5	+	0.0163622	0.196217	1.50876	down
mmu_circRNA_33287	chr2	+	0.00607459	0.185123	1.80627	down
mmu_circRNA_44719	chr9	+	0.0158339	0.195261	1.66637	down
mmu_circRNA_25332	chr12	+	0.0357811	0.215773	8.83045	down
mmu_circRNA_26221	chr13	+	0.031748	0.213769	1.65495	down
mmu_circRNA_20079	chr1	-	0.0362461	0.216027	1.56211	down
mmu_circRNA_27895	chr14	-	0.0391889	0.217561	1.92695	down
mmu_circRNA_30123	chr16	-	0.000678283	0.153926	1.72813	down
mmu_circRNA_41718	chr7	+	0.0456903	0.223081	1.58445	down
mmu_circRNA_27523	chr14	+	0.0468071	0.225046	1.89733	down
mmu_circRNA_40916	chr6	+	0.0307096	0.213058	1.63699	down
mmu_circRNA_21105	chr1	+	0.0320426	0.213876	1.82206	down
mmu_circRNA_19541	chrX	+	0.0167227	0.197498	1.64713	down
mmu_circRNA_33836	chr2	+	0.000564463	0.144429	3.64109	down
mmu_circRNA_20855	chr1	-	0.0275127	0.209908	2.01926	down
mmu_circRNA_002696	chr2	+	0.0379272	0.217033	3.14557	down
mmu_circRNA_45331	chrX	-	0.0362118	0.216027	2.65918	down
mmu_circRNA_38753	chr5	+	0.0433051	0.221037	1.70957	down
mmu_circRNA_34711	chr2	-	0.0362345	0.216027	2.91735	down
mmu_circRNA_003849	chr7	+	0.0393207	0.217561	2.858	down
mmu_circRNA_32258	chr19	+	0.0421877	0.220212	1.63153	down
mmu_circRNA_22102	chr10	-	0.00392192	0.180914	1.50842	down
mmu_circRNA_33133	chr2	+	0.0205507	0.202743	1.92191	down
mmu_circRNA_36357	chr3	-	0.0157781	0.195261	1.51038	down
mmu_circRNA_003237	chr7	+	0.0249628	0.209381	5.98471	down
mmu_circRNA_21244	chr1	+	0.00568181	0.185123	1.56478	down
mmu_circRNA_34501	chr2	+	0.0142675	0.194784	1.90231	down
mmu_circRNA_007784	chr9	+	0.00620075	0.185123	1.89034	down
mmu_circRNA_20305	chr1	-	0.0362297	0.216027	2.78628	down
mmu_circRNA_43819	chr9	-	0.0429144	0.220486	2.25203	down
mmu_circRNA_017987	chr8	-	0.0322303	0.214192	1.63196	down
mmu_circRNA_43580	chr8	-	0.0237718	0.208499	2.50339	down
mmu_circRNA_45296	chr9	+	0.047443	0.225771	1.50631	down
mmu_circRNA_32628	chr19	-	0.00197777	0.174485	1.67176	down
mmu_circRNA_37475	chr4	+	0.0168551	0.197865	2.35072	down
mmu_circRNA_42971	chr8	+	0.0332503	0.214687	1.70533	down
mmu_circRNA_45475	chrX	+	0.0113983	0.191951	1.60499	down
mmu_circRNA_41327	chr7	-	0.0142738	0.194784	2.41426	down
mmu_circRNA_27228	chr14	-	0.0434322	0.221254	1.99592	down
mmu_circRNA_32294	chr19	-	0.0274603	0.209908	3.83065	down
mmu_circRNA_29716	chr16	+	0.0215996	0.204105	1.63006	down
mmu_circRNA_28628	chr15	-	0.0429778	0.22049	2.06316	down
mmu_circRNA_42262	chr7	+	0.0447829	0.221432	1.94735	down
mmu_circRNA_22203	chr10	+	0.0301459	0.212222	1.60631	down
mmu_circRNA_22898	chr11	-	0.0248905	0.209381	10.2054	down
mmu_circRNA_36330	chr3	+	0.0497162	0.228519	2.3055	down
mmu_circRNA_40075	chr6	+	0.0119984	0.191951	2.33312	down
mmu_circRNA_41436	chr7	+	0.0337637	0.214727	7.71709	down
mmu_circRNA_39545	chr5	-	0.0283584	0.211423	2.23599	down
mmu_circRNA_38999	chr5	-	0.00476981	0.183605	2.00161	down
mmu_circRNA_31127	chr17	+	0.00399552	0.180914	1.77242	down
mmu_circRNA_018777	chr1	+	0.0120958	0.191951	1.68128	down
mmu_circRNA_19990	chr1	+	0.0194597	0.20186	1.98938	down
mmu_circRNA_40241	chr6	-	0.01901	0.201163	2.46469	down
mmu_circRNA_34193	chr2	+	0.0438468	0.221254	1.82308	down
mmu_circRNA_35175	chr3	+	0.0370716	0.216297	8.85206	down
mmu_circRNA_38209	chr5	+	0.0245017	0.209304	2.0938	down
mmu_circRNA_34833	chr2	+	0.0229334	0.206276	1.74969	down
mmu_circRNA_38638	chr5	-	0.00949373	0.189425	1.99734	down
mmu_circRNA_44396	chr9	-	0.0467644	0.22498	1.83278	down
mmu_circRNA_43352	chr8	+	0.0171486	0.198264	3.02058	down
mmu_circRNA_44378	chr9	-	0.00603231	0.185123	1.80144	down
mmu_circRNA_42481	chr7	+	0.0355071	0.215773	3.07721	down
mmu_circRNA_001254	chr5	-	0.0343708	0.215147	1.79255	down
mmu_circRNA_33220	chr2	+	0.0352031	0.215699	1.82813	down
mmu_circRNA_40202	chr6	+	0.0329277	0.21463	1.85671	down
mmu_circRNA_29792	chr16	-	0.0293701	0.211423	1.86079	down
mmu_circRNA_003880	chr11	+	0.0482659	0.226937	1.71959	down
mmu_circRNA_30498	chr17	-	0.0323868	0.214192	2.11093	down
mmu_circRNA_25943	chr13	-	0.0206353	0.202901	2.9492	down
mmu_circRNA_36693	chr4	+	0.0399919	0.21832	1.65703	down
mmu_circRNA_012978	chr17	-	0.0385378	0.217561	7.65651	down
mmu_circRNA_39718	chr5	+	0.0392399	0.217561	2.02685	down
mmu_circRNA_43913	chr9	+	0.00240462	0.175535	1.61076	down
mmu_circRNA_41030	chr6	+	0.0466674	0.224774	10.4172	down
mmu_circRNA_35606	chr3	-	0.0369265	0.216193	1.77023	down
mmu_circRNA_20660	chr1	-	0.00730711	0.185123	1.57807	down
mmu_circRNA_34678	chr2	+	0.0134765	0.193124	1.52017	down
mmu_circRNA_39059	chr5	+	0.0328321	0.214411	1.62782	down
mmu_circRNA_35980	chr3	-	0.0443565	0.221254	1.51147	down
mmu_circRNA_26033	chr13	+	0.0334713	0.214689	8.55594	down
mmu_circRNA_36273	chr3	-	0.0239107	0.208499	11.0957	down
mmu_circRNA_22930	chr11	-	0.00191301	0.174485	1.88767	down
mmu_circRNA_40551	chr6	+	0.0263122	0.209381	1.60873	down
mmu_circRNA_25320	chr12	+	0.0415458	0.220212	12.2505	down
mmu_circRNA_20328	chr1	+	0.032553	0.214206	1.53209	down
mmu_circRNA_33549	chr2	+	0.00128017	0.174485	3.79002	down
mmu_circRNA_44130	chr9	-	0.00755964	0.185198	1.50466	down
mmu_circRNA_36753	chr4	-	0.0485004	0.227165	1.77726	down
mmu_circRNA_42666	chr8	-	0.0292651	0.211423	6.83051	down
mmu_circRNA_006991	chr4	+	0.0133311	0.193124	1.5822	down
mmu_circRNA_29483	chr16	-	0.00522422	0.183969	1.50776	down
mmu_circRNA_37339	chr4	+	0.0348406	0.215651	2.7374	down
mmu_circRNA_19049	chr11	-	0.0016385	0.174485	1.51979	down
mmu_circRNA_28474	chr15	-	0.0181301	0.199484	2.99784	down
mmu_circRNA_28031	chr14	+	0.0476324	0.226138	2.08316	down
mmu_circRNA_33548	chr2	+	0.0029563	0.176827	3.27824	down
mmu_circRNA_25827	chr12	+	0.0346068	0.215147	1.54756	down
mmu_circRNA_38567	chr5	-	0.0299107	0.211936	4.09784	down
mmu_circRNA_30491	chr17	+	0.0343228	0.215147	17.0964	down
mmu_circRNA_38325	chr5	-	0.020002	0.20186	1.94324	down
mmu_circRNA_38667	chr5	+	0.00686933	0.185123	2.21903	down
mmu_circRNA_32937	chr2	-	0.0171269	0.198264	1.60369	down
mmu_circRNA_33542	chr2	+	0.00194921	0.174485	4.02806	down
mmu_circRNA_006065	chr3	-	0.0442002	0.221254	1.92815	down
mmu_circRNA_45529	chrX	-	0.0230085	0.206276	2.1353	down
mmu_circRNA_002100	chr1	-	0.0276191	0.209908	1.99832	down
mmu_circRNA_24344	chr11	+	0.0499182	0.228611	2.18008	down
mmu_circRNA_005781	chr18	-	0.0388887	0.217561	2.96744	down
mmu_circRNA_27148	chr14	+	0.00175022	0.174485	1.76536	down
mmu_circRNA_36265	chr3	+	0.0289843	0.211423	8.64968	down
mmu_circRNA_24439	chr11	-	0.00951859	0.189425	2.94044	down
mmu_circRNA_001617	chr13	-	0.0156692	0.195261	2.02932	down
mmu_circRNA_42965	chr8	-	0.044326	0.221254	3.75466	down
mmu_circRNA_38741	chr5	+	0.00555111	0.183969	1.60791	down
mmu_circRNA_19234	chr2	-	0.00555223	0.183969	1.57904	down
mmu_circRNA_34355	chr2	-	0.014902	0.195222	1.7129	down
mmu_circRNA_29142	chr16	-	0.0301959	0.212222	2.25789	down
mmu_circRNA_36718	chr4	+	0.00881458	0.189425	1.50574	down
mmu_circRNA_33349	chr2	-	0.0468874	0.225046	1.83943	down
mmu_circRNA_19362	chr5	-	0.0384778	0.217561	4.75837	down
mmu_circRNA_45024	chr9	+	0.0308379	0.213062	2.82176	down
mmu_circRNA_29589	chr16	+	0.0179903	0.199431	1.5416	down
mmu_circRNA_29434	chr16	+	0.0358034	0.215773	2.17901	down
mmu_circRNA_31162	chr17	-	0.0190887	0.201566	1.75526	down
mmu_circRNA_33116	chr2	+	0.00986124	0.189425	1.51158	down
mmu_circRNA_38590	chr5	-	0.0486451	0.227224	2.05876	down
mmu_circRNA_29760	chr16	+	0.0305745	0.213058	1.99968	down
mmu_circRNA_26765	chr13	+	0.0308135	0.213062	1.6696	down
mmu_circRNA_32945	chr2	-	0.0364009	0.216027	5.78103	down
mmu_circRNA_20342	chr1	-	0.013544	0.193124	2.11345	down
mmu_circRNA_44984	chr9	-	0.0202754	0.20186	1.53718	down
mmu_circRNA_011654	chr2	-	0.0496976	0.22851	2.45705	down
mmu_circRNA_25329	chr12	+	0.0250993	0.209381	23.5875	down
mmu_circRNA_38442	chr5	+	0.0499066	0.228611	1.50907	down
mmu_circRNA_37235	chr4	+	0.0414285	0.220212	2.51365	down
mmu_circRNA_43263	chr8	-	0.0171016	0.198264	2.84492	down
mmu_circRNA_32884	chr2	-	0.0195717	0.20186	9.92214	down
mmu_circRNA_33317	chr2	-	0.0307147	0.213058	1.5272	down
mmu_circRNA_39827	chr6	+	0.0267416	0.209741	2.22398	down
mmu_circRNA_20427	chr1	-	0.0355682	0.215773	2.15487	down
mmu_circRNA_43861	chr9	+	0.0176154	0.198864	4.07537	down
mmu_circRNA_27414	chr14	-	0.0300265	0.212222	3.57942	down
mmu_circRNA_45188	chr9	-	0.0358086	0.215773	1.77147	down
mmu_circRNA_26316	chr13	+	0.0287533	0.211423	16.7547	down
mmu_circRNA_45621	chrX	+	0.00786071	0.189219	1.61666	down
mmu_circRNA_28059	chr14	+	0.016187	0.195421	1.98343	down
mmu_circRNA_010147	chr19	-	0.0337259	0.214727	1.58121	down
mmu_circRNA_19415	chr6	+	0.00979772	0.189425	1.5315	down
mmu_circRNA_35215	chr3	-	0.0296851	0.211423	9.15442	down
mmu_circRNA_36480	chr4	+	0.0492697	0.228282	9.95512	down
mmu_circRNA_40556	chr6	+	0.0317968	0.213769	2.79506	down
mmu_circRNA_27373	chr14	+	0.0260647	0.209381	1.7223	down
mmu_circRNA_37941	chr4	+	0.035519	0.215773	2.03294	down
mmu_circRNA_44088	chr9	-	0.0186422	0.20092	1.87087	down
mmu_circRNA_22265	chr10	-	0.0341418	0.214969	1.74802	down
mmu_circRNA_36751	chr4	+	0.0353823	0.215746	4.05311	down
mmu_circRNA_27444	chr14	+	0.0111583	0.191951	1.90519	down
mmu_circRNA_37370	chr4	+	0.0391369	0.217561	5.73857	down
mmu_circRNA_42362	chr7	+	0.0434951	0.221254	2.62582	down
mmu_circRNA_21703	chr10	-	0.0365171	0.216177	2.00522	down
mmu_circRNA_36271	chr3	+	0.0480455	0.226795	2.34005	down
mmu_circRNA_19519	chr9	-	0.0236233	0.208458	2.83557	down
mmu_circRNA_19533	chr9	-	0.012528	0.192698	2.54285	down
mmu_circRNA_29729	chr16	-	0.0154609	0.195261	1.93331	down
mmu_circRNA_22700	chr10	+	0.019206	0.201566	1.68579	down
mmu_circRNA_22217	chr10	+	0.0406469	0.21904	7.09428	down
mmu_circRNA_32893	chr2	-	0.0141855	0.194784	1.64898	down
mmu_circRNA_011038	chr2	-	0.0369418	0.216193	3.04047	down
mmu_circRNA_002626	chr6	-	0.0263782	0.209381	3.05893	down
mmu_circRNA_001389	chr19	+	0.0338219	0.214727	2.38917	down
mmu_circRNA_19612	chr1	-	0.00453969	0.183605	1.86274	down
mmu_circRNA_26887	chr13	+	0.0356946	0.215773	3.3662	down
mmu_circRNA_38722	chr5	-	0.0225818	0.205771	9.53082	down
mmu_circRNA_24359	chr11	-	0.0123369	0.19255	2.00579	down
mmu_circRNA_014778	chr7	+	0.0157423	0.195261	1.66935	down
mmu_circRNA_31626	chr18	-	0.0170844	0.198264	6.69236	down
mmu_circRNA_45493	chrX	-	0.0440587	0.221254	2.4839	down
mmu_circRNA_40590	chr6	-	0.0450548	0.221731	2.73314	down
mmu_circRNA_20787	chr1	-	0.0053601	0.183969	2.00703	down
mmu_circRNA_33756	chr2	-	0.0236008	0.208458	1.76806	down
mmu_circRNA_21884	chr10	-	0.0280275	0.211048	3.11323	down
mmu_circRNA_38906	chr5	+	0.0312399	0.213072	4.86228	down
mmu_circRNA_21797	chr10	+	0.00473859	0.183605	1.98882	down
mmu_circRNA_27555	chr14	-	0.0177519	0.198864	1.78546	down
mmu_circRNA_24939	chr12	-	0.00121967	0.174485	1.53967	down
mmu_circRNA_19794	chr1	+	0.0468198	0.225046	2.49217	down
mmu_circRNA_40352	chr6	+	0.0305046	0.212977	1.79468	down
mmu_circRNA_30535	chr17	-	0.00357237	0.180914	1.76962	down
mmu_circRNA_39696	chr5	+	0.0322196	0.214192	1.70808	down
mmu_circRNA_37824	chr4	+	0.0152867	0.195261	1.7065	down
mmu_circRNA_37443	chr4	+	0.00273481	0.176827	1.54529	down
mmu_circRNA_44383	chr9	-	0.0310034	0.213062	2.07381	down
mmu_circRNA_19845	chr1	+	0.0314511	0.213333	4.33763	down
mmu_circRNA_31169	chr17	-	0.0498618	0.228611	2.03998	down
mmu_circRNA_32898	chr2	-	0.0120022	0.191951	1.56817	down
mmu_circRNA_21860	chr10	+	0.0442219	0.221254	2.31463	down
mmu_circRNA_45500	chrX	+	0.0157298	0.195261	2.17362	down
mmu_circRNA_30882	chr17	-	0.036727	0.216193	2.86423	down
mmu_circRNA_008347	chr19	+	0.0388491	0.217561	2.05536	down
mmu_circRNA_35007	chr2	+	0.0351645	0.215699	4.65474	down
mmu_circRNA_19429	chr6	-	0.0017861	0.174485	1.77927	down
mmu_circRNA_44674	chr9	+	0.0146108	0.194952	1.76751	down
mmu_circRNA_40915	chr6	-	0.00940056	0.189425	1.67233	down
mmu_circRNA_43918	chr9	-	0.0086134	0.189425	2.10369	down
mmu_circRNA_43471	chr8	+	0.0280584	0.211156	2.32262	down
mmu_circRNA_34832	chr2	-	0.000165934	0.120355	1.67609	down
mmu_circRNA_23248	chr11	+	0.0338945	0.214727	2.29188	down
mmu_circRNA_003795	chr1	-	0.011252	0.191951	15.2508	down
mmu_circRNA_28614	chr15	+	0.0289409	0.211423	2.82199	down
mmu_circRNA_012114	chr19	+	0.0346931	0.215343	1.56011	down
mmu_circRNA_34137	chr2	-	0.000492821	0.144429	2.53358	down
mmu_circRNA_45034	chr9	+	0.0133696	0.193124	1.58328	down
mmu_circRNA_45033	chr9	-	0.00697204	0.185123	1.80479	down
mmu_circRNA_45820	chrX	+	0.0253994	0.209381	3.82027	down
mmu_circRNA_42960	chr8	-	0.0223862	0.205522	3.29071	down
mmu_circRNA_22790	chr10	+	0.00675569	0.185123	1.77189	down
mmu_circRNA_41248	chr7	-	0.0197281	0.20186	2.86568	down
mmu_circRNA_24234	chr11	-	0.0064646	0.185123	1.51049	down
mmu_circRNA_19263	chr2	+	0.00344532	0.180914	1.72307	down
mmu_circRNA_33888	chr2	-	0.0232757	0.207083	2.97191	down
mmu_circRNA_43577	chr8	-	0.00243797	0.175535	1.55508	down
mmu_circRNA_34799	chr2	-	0.00945541	0.189425	2.64673	down
mmu_circRNA_22472	chr10	+	0.0391417	0.217561	1.51723	down
mmu_circRNA_30940	chr17	+	0.0404782	0.218834	1.53968	down
mmu_circRNA_42060	chr7	-	0.0216679	0.204105	1.64597	down
mmu_circRNA_26661	chr13	-	0.0319403	0.213769	2.33489	down
mmu_circRNA_34533	chr2	+	0.0100592	0.189425	2.06652	down
mmu_circRNA_19386	chr5	+	0.0212774	0.203135	2.46794	down
mmu_circRNA_19385	chr5	+	0.0346106	0.215147	2.56519	down
mmu_circRNA_30344	chr17	-	0.0236821	0.208499	1.8341	down
mmu_circRNA_29134	chr16	-	0.0247188	0.209381	2.50659	down
mmu_circRNA_015928	chr15	-	0.0326763	0.21428	2.46887	down
mmu_circRNA_38078	chr5	-	0.0240096	0.208582	1.99162	down
mmu_circRNA_19237	chr2	+	0.035923	0.216027	1.71047	down
mmu_circRNA_010415	chr9	+	0.00465542	0.183605	1.52594	down
mmu_circRNA_31767	chr18	+	0.0192186	0.201566	2.19328	down
mmu_circRNA_38234	chr5	-	0.0131614	0.193124	3.44052	down
mmu_circRNA_43020	chr8	+	0.000534644	0.144429	1.50528	down
mmu_circRNA_31765	chr18	+	0.0296158	0.211423	3.75453	down
mmu_circRNA_31773	chr18	+	0.0179378	0.199182	1.98316	down
mmu_circRNA_27709	chr14	+	0.0229477	0.206276	1.82534	down
mmu_circRNA_38761	chr5	-	0.0047122	0.183605	1.83128	down
mmu_circRNA_28834	chr15	-	0.0308739	0.213062	1.80592	down
mmu_circRNA_37058	chr4	+	0.0369527	0.216193	1.60668	down
mmu_circRNA_44704	chr9	+	0.00280845	0.176827	1.52953	down
mmu_circRNA_34949	chr2	-	0.0201372	0.20186	2.17053	down
mmu_circRNA_010546	chr1	-	0.0483777	0.227127	1.57719	down
mmu_circRNA_43189	chr8	+	0.0496875	0.22851	1.56336	down
mmu_circRNA_28105	chr14	-	0.0178679	0.19896	5.56784	down
mmu_circRNA_19185	chr17	+	0.00266575	0.176827	2.12261	down
mmu_circRNA_23299	chr11	-	0.0156528	0.195261	1.5951	down
mmu_circRNA_34535	chr2	+	0.0215656	0.204105	1.50609	down
mmu_circRNA_24044	chr11	+	0.0270999	0.209848	4.81384	down
mmu_circRNA_26194	chr13	+	0.0347792	0.21565	4.73094	down
mmu_circRNA_19406	chr6	+	0.0477415	0.226138	1.6147	down
mmu_circRNA_40285	chr6	-	0.0437778	0.221254	1.51824	down
mmu_circRNA_011516	chr15	-	0.0256787	0.209381	1.76443	down
mmu_circRNA_34106	chr2	-	0.0154215	0.195261	1.92433	down
mmu_circRNA_25585	chr12	+	0.0374379	0.216701	2.22176	down
mmu_circRNA_28052	chr14	+	0.0292584	0.211423	1.59922	down
mmu_circRNA_42016	chr7	+	0.0048251	0.183605	1.73053	down
mmu_circRNA_30232	chr17	+	0.0272561	0.209848	1.79371	down
mmu_circRNA_19089	chr13	-	0.0370675	0.216297	2.33832	down
mmu_circRNA_23587	chr11	+	0.0192511	0.201589	2.79059	down
mmu_circRNA_22776	chr10	-	0.0226972	0.205771	2.04682	down
mmu_circRNA_19488	chr8	-	0.0316351	0.213638	2.45481	down
mmu_circRNA_43475	chr8	+	0.0303476	0.212333	1.50302	down
mmu_circRNA_006720	chr5	+	0.0177414	0.198864	1.93198	down
mmu_circRNA_43840	chr9	+	0.0166773	0.197498	1.95889	down
mmu_circRNA_26188	chr13	+	0.0103644	0.189425	1.71521	down
mmu_circRNA_19501	chr8	+	0.0304475	0.212794	2.49994	down
mmu_circRNA_24567	chr12	+	0.0303082	0.212333	2.23436	down
mmu_circRNA_42400	chr7	-	0.0203274	0.20186	1.71477	down
mmu_circRNA_31308	chr18	-	0.0274561	0.209908	2.41599	down
mmu_circRNA_33267	chr2	+	0.0251806	0.209381	1.80288	down
mmu_circRNA_25519	chr12	+	0.0164697	0.196853	2.21554	down
mmu_circRNA_21832	chr10	-	0.0378786	0.217033	3.41118	down
mmu_circRNA_38721	chr5	-	0.0462033	0.224271	3.1097	down
mmu_circRNA_43769	chr9	-	0.0102794	0.189425	3.10506	down
mmu_circRNA_34314	chr2	-	0.000545661	0.144429	1.59229	down
mmu_circRNA_34009	chr2	+	0.0163813	0.196217	1.5715	down
mmu_circRNA_007687	chr11	+	0.0183879	0.20014	3.01078	down
mmu_circRNA_29488	chr16	-	0.0488067	0.22759	4.03189	down
mmu_circRNA_36945	chr4	+	0.0184532	0.20014	1.51298	down
mmu_circRNA_40272	chr6	-	0.0400876	0.218444	3.60427	down
mmu_circRNA_31966	chr18	+	0.0229933	0.206276	4.61064	down
mmu_circRNA_44115	chr9	+	0.00848884	0.189425	1.51025	down
mmu_circRNA_016648	chr6	-	0.0454812	0.222705	2.20634	down
mmu_circRNA_39476	chr5	-	0.0435656	0.221254	1.61132	down
mmu_circRNA_19184	chr17	-	0.0400937	0.218444	1.9543	down
mmu_circRNA_29074	chr15	-	0.0293285	0.211423	1.71625	down
mmu_circRNA_21284	chr1	+	0.0277325	0.210074	2.45594	down
mmu_circRNA_27181	chr14	-	0.0435595	0.221254	2.12075	down
mmu_circRNA_43472	chr8	-	0.0335725	0.214689	1.59367	down
mmu_circRNA_40834	chr6	-	0.0431708	0.220901	1.50899	down
mmu_circRNA_39480	chr5	-	0.0425296	0.220212	2.29698	down
mmu_circRNA_35006	chr2	-	0.0218926	0.204382	1.93497	down
mmu_circRNA_20337	chr1	+	0.0145951	0.194952	2.29729	down
mmu_circRNA_42423	chr7	+	0.0348879	0.215676	1.823	down
mmu_circRNA_39652	chr5	+	0.00746525	0.185123	2.76183	down
mmu_circRNA_22470	chr10	+	0.00182375	0.174485	1.61119	down
mmu_circRNA_43065	chr8	+	0.00843264	0.189425	1.67518	down
mmu_circRNA_33833	chr2	+	0.00240595	0.175535	2.2633	down
mmu_circRNA_22835	chr11	-	0.00840482	0.189425	1.75562	down
mmu_circRNA_25277	chr12	+	0.00900207	0.189425	1.68708	down
mmu_circRNA_21487	chr1	+	0.0391054	0.217561	2.65074	down
mmu_circRNA_33540	chr2	-	0.0257163	0.209381	1.96431	down
mmu_circRNA_24828	chr12	+	0.0362175	0.216027	1.72624	down
mmu_circRNA_29619	chr16	+	0.0273624	0.20988	5.12647	down
mmu_circRNA_27543	chr14	+	0.0159505	0.195261	1.59276	down
mmu_circRNA_25275	chr12	+	0.0114953	0.191951	1.72197	down
mmu_circRNA_41052	chr6	-	0.0376655	0.216833	1.60627	down
mmu_circRNA_33247	chr2	-	0.0426979	0.220339	1.58396	down
mmu_circRNA_42101	chr7	+	0.0145781	0.194952	1.5847	down
mmu_circRNA_009119	chr11	+	0.00939148	0.189425	1.73545	down
mmu_circRNA_19629	chr1	-	0.0287115	0.211423	2.46937	down
mmu_circRNA_28307	chr15	-	0.00767648	0.186408	1.51585	down
mmu_circRNA_34929	chr2	+	0.040802	0.219082	1.55296	down
mmu_circRNA_36897	chr4	-	0.0171931	0.198264	1.57578	down
mmu_circRNA_21857	chr10	+	0.0361085	0.216027	4.53348	down
mmu_circRNA_19461	chr7	+	0.0411384	0.219617	1.70219	down
mmu_circRNA_26147	chr13	+	0.0127881	0.193124	2.04474	down
mmu_circRNA_35748	chr3	+	0.00197129	0.174485	1.93337	down
mmu_circRNA_32098	chr18	+	0.0420835	0.220212	1.76543	down
mmu_circRNA_30261	chr17	+	0.0366132	0.216193	10.5731	down
mmu_circRNA_39010	chr5	+	0.0366522	0.216193	1.63586	down
mmu_circRNA_22262	chr10	-	0.0388734	0.217561	2.08675	down
mmu_circRNA_28383	chr15	+	0.044692	0.221432	1.75931	down
mmu_circRNA_38233	chr5	+	0.0485469	0.227165	1.64847	down
mmu_circRNA_39212	chr5	-	0.00865083	0.189425	1.75869	down
mmu_circRNA_40663	chr6	+	0.0387273	0.217561	2.02708	down
mmu_circRNA_40266	chr6	+	0.00653918	0.185123	1.82251	down
mmu_circRNA_28575	chr15	+	0.0274027	0.20988	3.05065	down
mmu_circRNA_43541	chr8	-	0.00107396	0.164877	1.52947	down
mmu_circRNA_45837	chrX	+	0.0295044	0.211423	1.70715	down
mmu_circRNA_20424	chr1	-	0.024083	0.208582	1.73946	down
mmu_circRNA_20764	chr1	-	0.021844	0.204382	10.833	down
mmu_circRNA_22800	chr10	-	0.0205575	0.202743	9.00481	down
mmu_circRNA_38246	chr5	+	0.0032816	0.180787	1.60282	down
mmu_circRNA_30386	chr17	-	0.0226921	0.205771	5.27632	down
mmu_circRNA_009839	chrX	+	0.0417626	0.220212	1.62042	down
mmu_circRNA_19540	chrX	-	0.0155475	0.195261	1.85871	down
mmu_circRNA_43442	chr8	+	0.0235316	0.208154	2.70207	down
mmu_circRNA_22407	chr10	+	0.00654795	0.185123	1.51415	down
mmu_circRNA_013857	chr11	-	0.0446124	0.221412	2.04199	down
mmu_circRNA_43952	chr9	-	0.0184665	0.20014	4.36038	down
mmu_circRNA_44429	chr9	-	0.0489157	0.22759	1.72118	down
mmu_circRNA_000827	chr4	-	0.046528	0.224774	1.52101	down
mmu_circRNA_28771	chr15	-	0.0311672	0.213072	2.93765	down
mmu_circRNA_35752	chr3	-	0.0179476	0.199182	2.26492	down
mmu_circRNA_30543	chr17	-	0.0374083	0.216701	2.74159	down
mmu_circRNA_33831	chr2	+	0.0233982	0.207634	1.59511	down
mmu_circRNA_34794	chr2	-	0.00730617	0.185123	2.32891	down
mmu_circRNA_21319	chr1	-	0.00517858	0.183969	1.64515	down
mmu_circRNA_36832	chr4	-	0.0151716	0.195261	1.80908	down
mmu_circRNA_43178	chr8	-	0.0316308	0.213638	4.67749	down
mmu_circRNA_19240	chr2	+	0.0426228	0.220339	2.01077	down
mmu_circRNA_30114	chr16	+	0.0207965	0.20296	2.53385	down
mmu_circRNA_007653	chr9	+	0.010014	0.189425	2.55948	down
mmu_circRNA_44389	chr9	-	0.037101	0.216297	2.52104	down
mmu_circRNA_31109	chr17	+	0.0459838	0.223585	1.5256	down
mmu_circRNA_25527	chr12	-	0.0331754	0.214687	2.61621	down
mmu_circRNA_39331	chr5	+	0.0443516	0.221254	8.39923	down
mmu_circRNA_013827	chr9	-	0.0218698	0.204382	1.73431	down
mmu_circRNA_41835	chr7	+	0.022784	0.205828	1.99229	down
mmu_circRNA_27157	chr14	-	0.00477719	0.183605	1.55805	down
mmu_circRNA_31709	chr18	-	0.0270555	0.209848	1.57432	down
mmu_circRNA_44190	chr9	-	0.039954	0.21832	4.18386	down
mmu_circRNA_34266	chr2	-	0.00777123	0.187719	1.57182	down
mmu_circRNA_44049	chr9	-	0.00186476	0.174485	1.53702	down
mmu_circRNA_001832	chr6	-	0.00308772	0.17848	2.50749	down
mmu_circRNA_28295	chr15	+	0.0316757	0.213703	1.58948	down
mmu_circRNA_013166	chr6	+	0.0459889	0.223585	1.73042	down
mmu_circRNA_42482	chr7	-	0.0469548	0.225046	1.5076	down
mmu_circRNA_29836	chr16	+	0.0293812	0.211423	3.30012	down
mmu_circRNA_018314	chr15	-	0.0126634	0.192698	2.03937	down
mmu_circRNA_33850	chr2	+	0.00071285	0.153926	1.55155	down
mmu_circRNA_44589	chr9	-	0.000527078	0.144429	1.62094	down
mmu_circRNA_30651	chr17	+	0.0170835	0.198264	1.51264	down
mmu_circRNA_22897	chr11	-	0.0264569	0.209487	5.62242	down
mmu_circRNA_004682	chr18	-	0.0417178	0.220212	1.7727	down
mmu_circRNA_45718	chrX	-	0.0320807	0.213928	2.21409	down
mmu_circRNA_31632	chr18	+	0.0283688	0.211423	1.59536	down
mmu_circRNA_24790	chr12	+	0.0302918	0.212333	4.3732	down
mmu_circRNA_29745	chr16	-	0.0483769	0.227127	1.59647	down
mmu_circRNA_008691	chr13	+	0.0176045	0.198864	1.81296	down
mmu_circRNA_24192	chr11	-	0.0280016	0.211048	3.42286	down
mmu_circRNA_33594	chr2	-	0.0155927	0.195261	1.58966	down
mmu_circRNA_013565	chr15	+	0.0430383	0.22049	2.75291	down
mmu_circRNA_30797	chr17	-	0.0295672	0.211423	4.80155	down
mmu_circRNA_29028	chr15	+	0.0268413	0.209848	2.51399	down
mmu_circRNA_29756	chr16	-	0.00712717	0.185123	2.12145	down
mmu_circRNA_41276	chr7	+	0.0092666	0.189425	1.8519	down
mmu_circRNA_20067	chr1	+	0.00943743	0.189425	1.56088	down
mmu_circRNA_24301	chr11	-	0.033556	0.214689	1.74761	down
mmu_circRNA_37185	chr4	-	0.0163881	0.196217	1.53849	down
mmu_circRNA_27034	chr14	+	0.0220801	0.204382	1.53585	down
mmu_circRNA_26172	chr13	-	0.0108399	0.191951	3.04948	down
mmu_circRNA_45367	chrX	-	0.0237543	0.208499	2.04453	down
mmu_circRNA_28358	chr15	+	0.0155834	0.195261	1.58828	down
mmu_circRNA_33550	chr2	-	0.0381207	0.217033	3.64553	down
mmu_circRNA_31473	chr18	+	0.0355474	0.215773	6.85545	down
mmu_circRNA_26317	chr13	+	0.00165181	0.174485	1.5948	down
mmu_circRNA_28149	chr15	+	0.0404753	0.218834	2.40456	down
mmu_circRNA_41894	chr7	+	0.00199433	0.174485	1.65117	down
mmu_circRNA_19363	chr5	-	0.0385361	0.217561	3.63175	down
mmu_circRNA_45727	chrX	+	0.012411	0.192698	3.82509	down
mmu_circRNA_36657	chr4	-	0.034505	0.215147	1.65897	down
mmu_circRNA_31195	chr18	-	0.0448552	0.221432	1.5988	down
mmu_circRNA_39140	chr5	+	0.020121	0.20186	1.65193	down
mmu_circRNA_37699	chr4	-	0.00469692	0.183605	2.32943	down
mmu_circRNA_37584	chr4	+	0.0242142	0.208582	2.38376	down
mmu_circRNA_36595	chr4	+	0.011985	0.191951	1.93451	down
mmu_circRNA_29915	chr16	+	0.0113904	0.191951	1.79252	down
mmu_circRNA_30061	chr16	-	0.0327506	0.214411	1.79857	down
mmu_circRNA_34448	chr2	-	0.0329859	0.214676	1.5073	down
mmu_circRNA_33596	chr2	+	0.00916282	0.189425	1.72038	down
mmu_circRNA_35089	chr2	+	0.0271431	0.209848	3.1034	down
mmu_circRNA_26087	chr13	+	0.0172357	0.19829	1.83629	down
mmu_circRNA_39041	chr5	-	0.0121994	0.192096	1.80867	down
mmu_circRNA_43462	chr8	+	0.0391275	0.217561	1.99453	down
mmu_circRNA_36985	chr4	-	0.00416932	0.180914	1.73171	down
mmu_circRNA_38402	chr5	+	0.0213124	0.203135	1.59458	down
mmu_circRNA_20468	chr1	+	0.0324823	0.214206	1.55336	down
mmu_circRNA_40903	chr6	+	0.0107374	0.191678	1.57518	down
mmu_circRNA_38904	chr5	-	0.0416604	0.220212	1.5231	down
mmu_circRNA_35879	chr3	-	0.00122874	0.174485	1.5706	down
mmu_circRNA_34216	chr2	-	0.00512552	0.183969	2.11657	down
mmu_circRNA_25665	chr12	-	0.0102046	0.189425	1.67638	down
mmu_circRNA_29162	chr16	+	0.0300173	0.212222	2.62875	down
mmu_circRNA_22844	chr11	+	0.00893878	0.189425	1.93521	down
mmu_circRNA_33601	chr2	+	0.0484445	0.227165	2.10715	down
mmu_circRNA_007853	chr10	+	0.0192172	0.201566	6.63329	down
mmu_circRNA_38230	chr5	-	0.00618559	0.185123	1.58318	down
mmu_circRNA_42868	chr8	-	0.00597288	0.185123	1.60731	down
mmu_circRNA_41381	chr7	-	0.00650435	0.185123	1.50216	down
mmu_circRNA_19188	chr17	+	0.0231499	0.206763	2.26737	down
mmu_circRNA_44487	chr9	-	0.025369	0.209381	1.51796	down
mmu_circRNA_25818	chr12	+	0.0429206	0.220486	2.92132	down
mmu_circRNA_31065	chr17	-	0.020266	0.20186	2.11908	down
mmu_circRNA_38372	chr5	-	0.0448374	0.221432	2.52364	down
mmu_circRNA_003833	chr9	+	0.0296359	0.211423	4.45443	down
mmu_circRNA_34718	chr2	+	0.009732	0.189425	2.19086	down
mmu_circRNA_018880	chr5	+	0.0210615	0.203075	2.49265	down
mmu_circRNA_21082	chr1	-	0.0229145	0.206276	1.86081	down
mmu_circRNA_017685	chr16	+	0.034961	0.215699	4.20445	down
mmu_circRNA_32866	chr2	+	0.0422558	0.220212	1.8082	down
mmu_circRNA_29744	chr16	-	0.00547417	0.183969	2.40883	down
mmu_circRNA_29724	chr16	+	0.0307938	0.213058	4.56099	down
mmu_circRNA_34819	chr2	-	0.0257154	0.209381	2.07319	down
mmu_circRNA_44679	chr9	+	0.0172976	0.198671	2.59111	down
mmu_circRNA_19380	chr5	-	0.00662487	0.185123	1.68082	down
mmu_circRNA_39742	chr5	+	0.0109925	0.191951	1.81121	down
mmu_circRNA_004976	chr17	-	0.0237954	0.208499	2.58584	down
mmu_circRNA_40909	chr6	+	0.0403009	0.218834	3.26723	down
mmu_circRNA_26611	chr13	-	0.000155304	0.120355	1.69788	down
mmu_circRNA_000424	chr10	+	0.0430055	0.22049	1.96631	down
mmu_circRNA_35957	chr3	+	0.000227463	0.120355	1.59451	down
mmu_circRNA_30067	chr16	+	0.0408014	0.219082	1.81818	down
mmu_circRNA_20565	chr1	+	0.0258265	0.209381	1.62946	down
mmu_circRNA_25220	chr12	-	0.0113122	0.191951	1.73749	down
mmu_circRNA_34095	chr2	-	0.0247534	0.209381	3.46411	down
mmu_circRNA_20290	chr1	-	0.0143558	0.194784	7.08416	down
mmu_circRNA_19014	chr11	-	0.0306616	0.213058	1.72239	down
mmu_circRNA_37006	chr4	-	0.0270525	0.209848	1.5933	down
mmu_circRNA_39500	chr5	-	0.0215228	0.203964	1.66452	down
mmu_circRNA_38210	chr5	+	0.0326339	0.214239	2.81099	down
mmu_circRNA_23962	chr11	-	0.0381916	0.217069	3.37943	down
mmu_circRNA_27012	chr13	+	0.00904901	0.189425	1.7375	down
mmu_circRNA_42714	chr8	-	0.012645	0.192698	1.84549	down
mmu_circRNA_35492	chr3	-	0.039116	0.217561	1.59837	down
mmu_circRNA_41600	chr7	-	0.0392911	0.217561	1.78669	down
mmu_circRNA_19477	chr7	+	0.0102471	0.189425	2.57919	down
mmu_circRNA_26403	chr13	-	0.00892902	0.189425	2.71202	down
mmu_circRNA_18956	chr1	-	0.0204829	0.202743	4.67032	down
mmu_circRNA_42817	chr8	+	0.0309266	0.213062	1.709	down
mmu_circRNA_41709	chr7	-	0.0267013	0.209739	2.10938	down
mmu_circRNA_44966	chr9	+	0.0372312	0.216701	7.34933	down
mmu_circRNA_36401	chr4	-	0.0208706	0.20296	1.97818	down
mmu_circRNA_26514	chr13	+	0.0387769	0.217561	2.18809	down
mmu_circRNA_44220	chr9	+	0.0271528	0.209848	2.33163	down
mmu_circRNA_29302	chr16	+	0.00990781	0.189425	25.7787	down
mmu_circRNA_20068	chr1	-	0.0448466	0.221432	2.10175	down
mmu_circRNA_42351	chr7	-	0.0229014	0.206276	4.13172	down
mmu_circRNA_25433	chr12	+	0.0285345	0.211423	2.96651	down
mmu_circRNA_21247	chr1	+	0.0377317	0.216833	6.47923	down
mmu_circRNA_41878	chr7	-	0.0202516	0.20186	17.5882	down
mmu_circRNA_19078	chr12	-	0.0259156	0.209381	1.50024	down
mmu_circRNA_44147	chr9	+	0.00444018	0.183605	1.53649	down
mmu_circRNA_32713	chr19	-	0.034568	0.215147	3.02688	down
mmu_circRNA_26315	chr13	+	0.0194562	0.20186	2.21435	down
mmu_circRNA_36266	chr3	+	0.0133152	0.193124	10.0549	down
mmu_circRNA_38425	chr5	+	0.0311155	0.213062	1.5137	down
mmu_circRNA_43034	chr8	+	0.0121474	0.191951	1.61137	down
mmu_circRNA_29578	chr16	+	0.0122068	0.192096	1.66033	down
mmu_circRNA_28292	chr15	+	0.0226268	0.205771	1.63263	down
mmu_circRNA_30288	chr17	+	0.0367473	0.216193	1.56149	down
mmu_circRNA_42396	chr7	-	0.0196197	0.20186	3.25302	down
mmu_circRNA_26909	chr13	-	0.0246008	0.209304	1.69302	down
mmu_circRNA_38200	chr5	+	0.0389619	0.217561	1.57736	down
mmu_circRNA_43181	chr8	-	0.0250049	0.209381	2.44704	down
mmu_circRNA_19202	chr17	+	0.0404468	0.218834	3.7786	down
mmu_circRNA_30514	chr17	-	0.00746585	0.185123	1.77208	down
mmu_circRNA_32574	chr19	-	0.0247821	0.209381	1.70856	down
mmu_circRNA_45458	chrX	-	0.0387333	0.217561	3.3001	down
mmu_circRNA_29158	chr16	+	0.0375002	0.216795	2.17709	down
mmu_circRNA_19341	chr4	+	0.0241188	0.208582	5.93669	down
mmu_circRNA_30141	chr16	+	0.0293057	0.211423	4.98028	down
mmu_circRNA_001149	chr12	+	0.0220773	0.204382	6.81246	down
mmu_circRNA_29390	chr16	+	0.026644	0.209739	4.23168	down
mmu_circRNA_004989	chr6	-	0.031992	0.213853	1.70026	down
mmu_circRNA_34465	chr2	+	0.033164	0.214687	3.16872	down
mmu_circRNA_26612	chr13	+	0.00110304	0.16566	1.96983	down
mmu_circRNA_37999	chr4	+	0.0366504	0.216193	2.4493	down
mmu_circRNA_19266	chr2	+	0.0136525	0.193671	1.97702	down
mmu_circRNA_006229	chr12	-	0.0477388	0.226138	1.65148	down
mmu_circRNA_36862	chr4	+	0.0275909	0.209908	1.54684	down
mmu_circRNA_41809	chr7	+	0.00581374	0.185123	1.5605	down
mmu_circRNA_29809	chr16	+	0.0472921	0.225634	1.59184	down
mmu_circRNA_19943	chr1	-	0.0208018	0.20296	2.85042	down
mmu_circRNA_29948	chr16	+	0.0161977	0.195421	1.50163	down
mmu_circRNA_20563	chr1	+	0.0236817	0.208499	1.93989	down
mmu_circRNA_21684	chr10	+	0.0335117	0.214689	1.68857	down
mmu_circRNA_30648	chr17	-	0.0091569	0.189425	1.62905	down
mmu_circRNA_39349	chr5	-	0.0125639	0.192698	1.51967	down
mmu_circRNA_39424	chr5	-	0.00664648	0.185123	1.62544	down
mmu_circRNA_22627	chr10	-	0.0263478	0.209381	7.95118	down
mmu_circRNA_36524	chr4	-	0.00194126	0.174485	1.59826	down
mmu_circRNA_36670	chr4	-	0.0209853	0.203049	1.71154	down
mmu_circRNA_40163	chr6	+	0.00430741	0.183605	1.51384	down
mmu_circRNA_013216	chr1	+	0.0293657	0.211423	2.37603	down
mmu_circRNA_28306	chr15	+	0.0248772	0.209381	1.60299	down
mmu_circRNA_006147	chr5	-	0.0332389	0.214687	2.56906	down
mmu_circRNA_21755	chr10	-	0.025459	0.209381	2.69539	down
mmu_circRNA_23781	chr11	+	0.0258233	0.209381	1.65128	down
mmu_circRNA_28042	chr14	+	0.0332479	0.214687	4.13782	down
mmu_circRNA_39206	chr5	+	0.0392719	0.217561	1.59302	down
mmu_circRNA_43344	chr8	-	0.0435446	0.221254	7.81486	down
mmu_circRNA_32717	chr19	+	0.0337075	0.214727	1.91393	down
mmu_circRNA_013120	chr5	+	0.0322832	0.214192	12.2925	down
mmu_circRNA_23240	chr11	-	0.032639	0.214239	2.79849	down
mmu_circRNA_35352	chr3	+	0.00740953	0.185123	3.73295	down
mmu_circRNA_002134	chr4	+	0.0421914	0.220212	1.5552	down
mmu_circRNA_44102	chr9	-	0.0295599	0.211423	2.76328	down
mmu_circRNA_21409	chr1	-	0.00343701	0.180914	1.50497	down
mmu_circRNA_19084	chr13	+	0.0439631	0.221254	4.39806	down
mmu_circRNA_19038	chr11	+	0.0368778	0.216193	13.4336	down
mmu_circRNA_37536	chr4	-	0.0109526	0.191951	1.77965	down
mmu_circRNA_19034	chr11	+	0.0188447	0.201135	5.50966	down
mmu_circRNA_36755	chr4	-	0.0448349	0.221432	2.32052	down
mmu_circRNA_36669	chr4	+	0.0259677	0.209381	2.12062	down
mmu_circRNA_38529	chr5	-	0.00531236	0.183969	1.6782	down
mmu_circRNA_30083	chr16	-	0.0187041	0.201135	1.54958	down
mmu_circRNA_017361	chr1	-	0.025669	0.209381	1.65591	down
mmu_circRNA_38551	chr5	-	0.0400851	0.218444	1.61337	down
mmu_circRNA_35594	chr3	+	0.0369579	0.216193	1.51166	down
mmu_circRNA_23378	chr11	+	0.0446458	0.221418	1.57206	down
mmu_circRNA_19850	chr1	+	0.00640913	0.185123	1.69721	down
mmu_circRNA_30973	chr17	-	0.00128921	0.174485	1.56688	down
mmu_circRNA_29967	chr16	+	0.0193346	0.20162	2.42425	down
mmu_circRNA_27500	chr14	-	0.0159626	0.195261	1.54418	down
mmu_circRNA_19628	chr1	-	0.00912493	0.189425	3.56261	down
mmu_circRNA_30327	chr17	-	0.0294813	0.211423	1.64776	down
mmu_circRNA_43312	chr8	+	0.031973	0.213829	2.86021	down
mmu_circRNA_34491	chr2	-	0.0259583	0.209381	9.35687	down
mmu_circRNA_002265	chr11	-	0.0144293	0.194952	1.66337	down
mmu_circRNA_21686	chr10	+	0.0193993	0.201838	1.53001	down
mmu_circRNA_33541	chr2	+	0.00809916	0.189425	4.38331	down
mmu_circRNA_28493	chr15	+	0.0296292	0.211423	3.81362	down
mmu_circRNA_28955	chr15	-	0.0124974	0.192698	1.76678	down
mmu_circRNA_28283	chr15	+	0.0104721	0.190553	1.7314	down
mmu_circRNA_30323	chr17	-	0.0408917	0.219108	1.88585	down
mmu_circRNA_28640	chr15	+	0.0293998	0.211423	3.50266	down
mmu_circRNA_39985	chr6	+	0.0272732	0.209848	1.63664	down
mmu_circRNA_24243	chr11	+	0.0151773	0.195261	2.60513	down
mmu_circRNA_31900	chr18	+	0.0112452	0.191951	2.71316	down
mmu_circRNA_36684	chr4	+	0.020662	0.202901	1.63876	down
mmu_circRNA_015001	chr1	-	0.025309	0.209381	2.38807	down
mmu_circRNA_39012	chr5	+	0.00649991	0.185123	1.60322	down
mmu_circRNA_26219	chr13	-	0.0138405	0.193728	2.22305	down
mmu_circRNA_37992	chr4	-	0.0323714	0.214192	2.17902	down
mmu_circRNA_001790	chr15	+	0.0375961	0.216833	1.61662	down
mmu_circRNA_27671	chr14	-	0.0419921	0.220212	2.04103	down
mmu_circRNA_38889	chr5	-	0.0499989	0.228833	1.84641	down
mmu_circRNA_010803	chr6	-	0.0233797	0.207634	15.403	down
mmu_circRNA_40795	chr6	-	0.0250054	0.209381	4.95265	down
mmu_circRNA_012155	chr9	-	0.0222463	0.204974	1.88954	down
mmu_circRNA_31161	chr17	+	0.0291101	0.211423	1.82701	down
mmu_circRNA_29373	chr16	+	0.00335176	0.180914	1.93769	down
mmu_circRNA_32956	chr2	+	0.00779242	0.187902	1.71195	down
mmu_circRNA_39290	chr5	+	0.0100678	0.189425	1.75278	down
mmu_circRNA_32900	chr2	-	0.0430189	0.22049	2.02346	down
mmu_circRNA_36004	chr3	-	0.0287006	0.211423	1.55971	down
mmu_circRNA_018856	chr10	-	0.0088516	0.189425	1.52296	down
mmu_circRNA_33228	chr2	+	0.0486729	0.227242	1.57994	down
mmu_circRNA_32892	chr2	-	0.0170188	0.198264	1.82763	down
mmu_circRNA_39663	chr5	+	0.0234198	0.207634	1.98244	down
mmu_circRNA_26983	chr13	+	0.0202818	0.20186	1.50743	down
mmu_circRNA_27458	chr14	-	0.00543149	0.183969	1.58399	down
mmu_circRNA_43700	chr9	+	0.0432116	0.220938	6.26935	down
mmu_circRNA_43170	chr8	-	0.00318637	0.179698	1.51603	down
mmu_circRNA_41313	chr7	-	0.0330425	0.214676	1.97246	down
mmu_circRNA_31237	chr18	+	0.0358012	0.215773	3.36378	down
mmu_circRNA_31691	chr18	-	0.0325609	0.214206	1.64196	down
mmu_circRNA_42120	chr7	+	0.0166962	0.197498	1.52134	down
mmu_circRNA_23123	chr11	+	0.0260337	0.209381	3.47131	down
mmu_circRNA_18954	chr1	-	0.0312583	0.213072	1.79823	down
mmu_circRNA_011775	chr17	-	0.0330439	0.214676	2.11502	down
mmu_circRNA_35282	chr3	-	0.015547	0.195261	1.96447	down
mmu_circRNA_42405	chr7	-	0.00225934	0.174485	1.71737	down
mmu_circRNA_36445	chr4	-	0.0139939	0.194467	2.89982	down
mmu_circRNA_28867	chr15	-	0.0367815	0.216193	1.75877	down
mmu_circRNA_33764	chr2	-	0.0103214	0.189425	2.48873	down
mmu_circRNA_26309	chr13	-	0.0186396	0.20092	2.92773	down
mmu_circRNA_18972	chr10	-	0.0447112	0.221432	2.06954	down
mmu_circRNA_22692	chr10	-	0.010117	0.189425	3.82295	down
mmu_circRNA_40766	chr6	-	0.028915	0.211423	2.28957	down
mmu_circRNA_19041	chr11	-	0.0477409	0.226138	1.5193	down
mmu_circRNA_31727	chr18	-	0.0270747	0.209848	3.58659	down
mmu_circRNA_45378	chrX	-	0.0283412	0.211423	5.61247	down
mmu_circRNA_19372	chr5	-	0.0235991	0.208458	1.61086	down
mmu_circRNA_41210	chr7	+	0.0131238	0.193124	5.08156	down
mmu_circRNA_22118	chr10	+	0.031627	0.213638	3.50912	down
mmu_circRNA_30983	chr17	-	0.0423763	0.220212	5.11589	down
mmu_circRNA_013351	chr2	-	0.0263775	0.209381	3.36121	down
mmu_circRNA_35783	chr3	-	0.0200317	0.20186	1.95679	down
mmu_circRNA_25348	chr12	-	0.0159302	0.195261	1.5194	down
mmu_circRNA_28219	chr15	-	0.0292055	0.211423	2.40544	down
mmu_circRNA_33638	chr2	-	0.0486028	0.227165	4.62231	down
mmu_circRNA_22408	chr10	+	0.0250945	0.209381	3.39984	down
