# Supplementary material for: Differential Expression Profiles and Functional Prediction of Circular RNAs and Long Non-coding RNAs in the Hippocampus of Nrf2-Knockout Mice
Source: Front Mol Neurosci. 2019 Aug 9;12:196. doi: 10.3389/fnmol.2019.00196 (PMC6697070; doi:10.3389/fnmol.2019.00196)
Supplement: TABLE S4 — Differentially expressed lncRNAs in the hippocampus between Nrf2 (−/−) and Nrf2 (+/+) mice. [file Table_4.XLSX]

## Sheet: up
Table S4 Differentially expressed lncRNAs in the hippocampus between Nrf2 (-/-) and Nrf2 (+/+) mice
GeneSymbol	RNAlength	chrom	strand	P-value	FDR	Fold Change	Regulation
XLOC_016323	4279	chr4	+	0.00501794	0.566575	5.86139	up
Cpm	2006	chr10	+	0.0153068	0.687216	2.01419	up
AK081279	1307	chr15	-	0.0465212	0.800772	3.62349	up
AK006531	756	chr2	-	0.000668524	0.379212	2.22725	up
mouselincRNA0626	14325	chr16	+	0.0342057	0.772285	2.26772	up
Chia	476	chr3	+	0.00157729	0.436947	4.66024	up
AK076688	511	chr9	+	0.0466516	0.801317	3.60692	up
AK037626	2795	chr14	-	0.040487	0.779343	3.68328	up
AK037363	1000	chr1	-	0.000152779	0.204708	3.58952	up
Gm13581	278	chr2	+	0.0170559	0.694431	2.08793	up
AK040178	2001	chr9	-	0.0350562	0.773239	2.71425	up
AK086414	2450	chr6	-	0.0123712	0.665869	3.37821	up
Gm11761	445	chr11	-	0.0156704	0.687962	3.9532	up
Gm13371	469	chr2	-	0.00128049	0.436947	2.43901	up
Raly	1574	chr2	+	0.0401826	0.779343	2.65251	up
Raly	1574	chr2	+	0.0401826	0.779343	2.65251	up
Tmeff2	415	chr1	+	0.0016989	0.437781	3.53871	up
AK043274	1507	chr9	-	0.00196607	0.454455	3.84886	up
Tspan18	3739	chr2	-	0.0368727	0.777815	2.99188	up
Cdh10	3765	chr15	+	0.00415608	0.548431	2.12552	up
Gm13705	680	chr2	+	0.00296403	0.525897	2.91637	up
Exosc9	2479	chr3	+	0.00388015	0.54735	2.46	up
AK157686	2263	chrX	+	0.0444756	0.798159	3.17823	up
1600029I14Rik	864	chr9	+	0.00786126	0.615742	3.12815	up
Efcab6	700	chr15	-	0.0272509	0.736198	2.74205	up
Dusp12	1875	chr1	-	0.00116177	0.436947	3.07191	up
Gm17075	670	chr2	+	0.00762648	0.615428	2.14469	up
AK045762	1424	chr3	+	0.011389	0.661199	3.28814	up
AK038087	1360	chr3	-	0.0495483	0.810748	2.10607	up
AK133364	4244	chr4	-	0.00661003	0.597493	2.49844	up
Gpx6	475	chr13	+	0.0398076	0.779343	2.82109	up
AK041910	1764	chr13	-	0.0178517	0.696786	2.07511	up
AK082860	578	chr7	+	0.0389146	0.779343	2.24351	up
XLOC_006239	2341	chr13	+	0.0149356	0.687216	2.27919	up
AK139259	347	chr15	+	0.000874653	0.432611	2.78953	up
AK139259	347	chr15	+	0.000874653	0.432611	2.78953	up
humanlincRNA2248	436	chr15	-	0.00812248	0.622007	4.50833	up
5031434O11Rik	717	chr3	+	7.82829e-05	0.155418	8.33136	up
uc.245	339	chr15	-	0.00276717	0.516791	3.49261	up
humanlincRNA1300	19165	chr16	-	0.0313282	0.755943	2.02983	up
AK040514	2113	chr1	+	0.0160754	0.687962	2.67677	up
Lrch3	2165	chr16	+	0.00420196	0.548431	2.23968	up
Setd7	511	chr3	-	1.04874e-05	0.0907183	19.0132	up
Pygb	808	chr2	+	0.0440924	0.79676	3.79775	up
XLOC_007998	302	chr15	+	0.0115331	0.661199	2.02478	up
Gm4926	1620	chr11	-	0.0282195	0.736198	2.14997	up
Camk1g	815	chr1	-	0.0413317	0.784611	2.29534	up
Gm12882	517	chr4	-	0.0371671	0.778092	2.82672	up
5031434O11Rik	719	chr3	+	0.00210385	0.455657	5.17585	up
2610203C22Rik	662	chr1	-	0.0457038	0.799774	2.02589	up

## Sheet: down
GeneSymbol	RNAlength	chrom	strand	P-value	FDR	Fold Change	Regulation
AK145614	1723	chr13	+	0.00174346	0.437781	2.79762	down
AK157428	1112	chr3	+	0.0189007	0.696786	5.86722	down
9330185C12Rik	1009	chr1	-	0.00711127	0.609999	2.8221	down
Gm4287	585	chr6	+	0.0230282	0.727632	2.60713	down
AI847159	305	chr2	-	0.00352496	0.535691	2.12391	down
XLOC_015250	1252	chr3	+	0.029956	0.745739	2.26605	down
Gm11525	2804	chr11	-	0.0207434	0.704979	2.41024	down
Gm8812	412	chr1	+	0.000791478	0.419026	2.33057	down
AK080443	666	chr5	+	0.0394141	0.779343	2.63727	down
AK028569	3076	chr2	+	0.0152165	0.687216	5.66803	down
4930473O22Rik	1465	chr10	-	0.012092	0.662034	4.98182	down
Ubr3	2431	chr2	+	0.016565	0.693207	2.60344	down
Ubr3	2431	chr2	+	0.016565	0.693207	2.60344	down
Aox1	6429	chr1	+	0.00239992	0.480467	3.8201	down
Gm11490	272	chr11	+	0.0178654	0.696786	2.71233	down
Sparc	909	chr11	-	0.0067748	0.597493	2.32462	down
humanlincRNA0721	352	chr12	-	0.0371101	0.777815	2.26007	down
DQ072388	1024	chr9	+	0.0159223	0.687962	2.06349	down
AK076764	2922	chr16	-	0.000204365	0.221309	2.14727	down
humanlincRNA1945	18601	chr10	-	0.00522209	0.570027	3.34573	down
Tcl1	761	chr12	-	0.0175175	0.696786	4.49514	down
Fntb	1808	chr12	+	0.000976101	0.436947	2.29546	down
Fntb	1808	chr12	+	0.000976101	0.436947	2.29546	down
AK086981	3433	chr9	+	0.00680036	0.597493	2.14695	down
XLOC_020790	856	chr6	-	0.00523431	0.570027	6.00222	down
AK040455	1812	chr2	-	0.00560309	0.587439	5.26765	down
Mup-ps19	519	chr4	-	0.0479623	0.805175	2.52298	down
AK040222	617	chr1	-	0.0185742	0.696786	2.10246	down
Gm10552	717	chr1	-	0.0288427	0.736198	2.17895	down
AK036448	2349	chr17	-	0.0130971	0.677726	2.17494	down
Tex29	476	chr8	+	0.0271309	0.736198	2.4879	down
AK034059	2775	chr16	+	0.00149694	0.436947	2.45442	down
4930469B13Rik	502	chr14	+	0.0283261	0.736198	2.03289	down
humanlincRNA0635	3815	chr14	+	0.0235314	0.727976	3.38007	down
Kirrel2	3901	chr7	-	0.0142603	0.683147	2.24536	down
1700120G07Rik	884	chr7	-	0.00178243	0.437781	3.49779	down
XLOC_014960	837	chr2	-	1.84989e-05	0.0907183	12.0585	down
AK157120	1161	chr12	-	0.0022572	0.467612	3.85548	down
Gm6921	435	chr8	+	0.000544316	0.376555	2.17159	down
XLOC_015658	91	chr3	-	0.0193631	0.696786	3.06567	down
Gm13483	1160	chr2	+	0.00846645	0.622007	4.2083	down
XLOC_015618	1588	chr3	+	0.0105012	0.653395	3.14243	down
Airn	604	chr17	+	0.0293442	0.738428	2.22147	down
Airn	604	chr17	+	0.0293442	0.738428	2.22147	down
XLOC_023643	724	chr8	+	0.00109371	0.436947	2.84492	down
Gm26793	2732	chr7	-	0.00836796	0.622007	2.98116	down
Acvr1	2599	chr2	-	0.00647599	0.597493	2.18508	down
AK131720	993	chr13	-	0.0363055	0.775538	2.13507	down
Gm1947	910	chrX	+	0.0248586	0.733661	2.88546	down
Prx	4298	chr7	+	0.0203999	0.700407	2.26468	down
Prx	4298	chr7	+	0.0203999	0.700407	2.26468	down
XLOC_023642	374	chr8	+	0.0188325	0.696786	2.10761	down
Ccl25	1098	chr8	+	0.036976	0.777815	2.33765	down
XLOC_002371	237	chr10	-	0.0054247	0.579543	6.41271	down
Arhgap22	2238	chr14	+	0.00289834	0.523107	4.30374	down
AK089422	2465	chr15	+	0.0014897	0.436947	2.61742	down
AK156635	3734	chr2	+	0.0280074	0.736198	7.11407	down
Ildr1	1922	chr16	+	0.0276826	0.736198	2.57342	down
Taf12	241	chr4	+	0.015116	0.687216	3.83838	down
AK052812	945	chr19	+	0.00476032	0.561642	2.01049	down
AK047395	2387	chr4	-	0.0457173	0.799774	2.14198	down
Gm15726	509	chrX	-	0.0421464	0.789251	2.59699	down
Gm17106	459	chr16	-	1.83126e-05	0.0907183	50.026	down
AK149604	1413	chr5	+	0.0142729	0.683147	3.18439	down
AK191498	218	chr11	+	0.0180791	0.696786	4.04612	down
AK020506	1178	chr5	+	0.00312547	0.531393	2.00366	down
XLOC_002389	677	chr10	-	0.00284166	0.516791	2.04434	down
mouselincRNA1235	5500	chr5	-	0.0297705	0.742932	2.24564	down
AK086470	2285	chr15	+	0.0109522	0.659537	2.2437	down
Paqr7	437	chr4	+	0.0138136	0.683147	2.1311	down
Gm11783	885	chr4	+	0.0010942	0.436947	2.60524	down
Myo10	970	chr15	+	0.031009	0.753834	2.37077	down
AK045044	1296	chr17	-	0.00789427	0.615742	2.54715	down
Gm12006	403	chr11	+	0.0103565	0.653395	3.31743	down
Smim8	780	chr4	-	0.00300761	0.526599	2.35438	down
Gm18409	2506	chr10	-	0.0159206	0.687962	7.7966	down
AK155038	5202	chr4	+	0.00146911	0.436947	4.10501	down
AK155038	5202	chr4	+	0.00146911	0.436947	4.10501	down
AK155038	5202	chr4	+	0.00146911	0.436947	4.10501	down
AK155038	5202	chr4	+	0.00146911	0.436947	4.10501	down
uc.28	355	chr3	+	0.0176398	0.696786	3.83451	down
uc.28	355	chr3	+	0.0176398	0.696786	3.83451	down
uc.243	216	chr3	+	0.00137745	0.436947	2.89688	down
XLOC_013838	253	chr2	-	0.0341139	0.772285	2.45213	down
Lrp1b	4246	chr2	-	0.00174544	0.437781	2.22007	down
Prr14l	2746	chr5	-	0.0136167	0.683147	3.91931	down
Gm14964	519	chr19	-	0.0309428	0.753834	2.5766	down
Dcdc5	396	chr2	+	0.000162376	0.204708	14.6954	down
uc.84	209	chr2	+	0.0265257	0.736198	2.14007	down
Gm14825	701	chrX	+	0.0281525	0.736198	4.34168	down
Gm14040	697	chr2	-	0.000544433	0.376555	2.33945	down
AK029300	2835	chr16	+	0.0037316	0.54735	2.76837	down
humanlincRNA0469	17729	chr15	-	0.0432446	0.795455	2.77803	down
Sytl4	624	chrX	-	0.00533829	0.572902	7.3121	down
AK039659	523	chr8	-	0.0101935	0.653395	4.73727	down
AK039659	523	chr8	-	0.0101935	0.653395	4.73727	down
Skint7	1802	chr4	+	0.0185392	0.696786	5.21666	down
AK039238	2196	chr3	-	0.0191855	0.696786	3.92678	down
AK086245	753	chr11	-	0.00501683	0.566575	2.23689	down
Dcaf7	1135	chr11	+	0.021413	0.711397	2.88704	down
AK149099	2840	chr4	-	0.00485603	0.561642	2.35832	down
humanlincRNA0502	6420	chr10	-	0.00335753	0.531393	3.05546	down
AK016022	617	chr17	-	0.0249711	0.733661	2.77489	down
Gm2018	478	chr11	+	0.0453658	0.799774	3.41593	down
XLOC_014612	733	chr2	-	0.0192407	0.696786	4.43581	down
B130006D01Rik	3188	chr11	+	3.07853e-05	0.0916787	6.58363	down
AK046482	586	chr11	-	0.0452875	0.799774	2.12528	down
1500002O10Rik	405	chr2	-	0.0127021	0.673314	2.93552	down
AK047150	2164	chr11	-	0.0167345	0.693207	3.28773	down
XLOC_006362	132	chr13	+	0.00906685	0.629239	5.44552	down
XLOC_009804	761	chr17	+	0.0241994	0.732979	2.06481	down
X06773	287	chr14	+	0.00942116	0.641285	2.9923	down
Gm15436	344	chr7	-	0.00491888	0.561642	5.05808	down
Gm15833	957	chr1	+	0.0109464	0.659537	2.75659	down
AK018576	1048	chr18	-	0.0066506	0.597493	6.8438	down
Gm12596	673	chr4	+	0.0254609	0.733661	2.79557	down
AK158573	1475	chr16	-	0.0254003	0.733661	2.54884	down
AK040275	2988	chr4	+	0.0160423	0.687962	2.28077	down
Gm8810	765	chr17	-	0.0147413	0.687216	3.18457	down
Glt6d1	448	chr2	-	0.0149927	0.687216	6.31853	down
Gm26783	2377	chr1	-	0.0472739	0.801913	2.04322	down
Gm12644	606	chr4	+	0.0187578	0.696786	6.40443	down
humanlincRNA2308	416	chr15	-	0.0376807	0.779343	2.754	down
humanlincRNA0931	2482	chr18	+	0.0257401	0.733956	5.20133	down
XLOC_012871	731	chr2	+	0.00132954	0.436947	17.6048	down
AK142725	3304	chr16	-	0.014373	0.683147	2.50152	down
Gm7340	2696	chrX	+	0.0146823	0.687216	2.14629	down
TCONS_00020982	75	chr3	-	0.00177943	0.437781	4.69385	down
AK087886	1056	chr10	+	0.000861013	0.432611	2.45357	down
Tcrg	1169	chr13	-	0.0426141	0.789999	4.29511	down
mouselincRNA0154	5300	chr10	+	0.0291039	0.736198	3.42574	down
humanlincRNA1382	8301	chr9	-	0.00488518	0.561642	3.38165	down
AK016969	1338	chr4	+	0.0163103	0.692649	4.85098	down
A730020M07Rik	2384	chr3	-	0.0107778	0.659537	2.17576	down
Gm14252	3215	chr2	-	0.0116665	0.661199	4.34932	down
XLOC_006336	75	chr13	+	0.0194947	0.696786	2.18197	down
Rad51c	2061	chr11	-	0.0283996	0.736198	2.4391	down
Gm12040	537	chr11	-	0.0198671	0.69999	4.06792	down
XLOC_017302	522	chr4	-	0.011411	0.661199	4.27856	down
Gm14875	319	chrX	+	0.0172973	0.696786	2.23306	down
1700119H24Rik	587	chr16	-	0.00795938	0.615742	4.53622	down
Cpa6	4752	chr1	-	0.00439777	0.549116	3.85305	down
BB557941	1099	chr2	-	0.0203897	0.700407	4.10093	down
Ctso	1048	chr3	+	0.0442267	0.79676	2.0707	down
Dpysl5	708	chr5	+	0.00283993	0.516791	4.74073	down
Cdip1	3811	chr16	-	0.00603107	0.593538	2.34051	down
AK080547	1265	chr17	+	0.0457623	0.799774	8.85441	down
uc.19	256	chr4	+	0.0219573	0.715488	3.08994	down
Zbtb7c	3608	chr18	+	0.0109628	0.659537	2.004	down
Plin4	4562	chr17	-	0.00515653	0.570027	4.60024	down
Plin4	4562	chr17	-	0.00515653	0.570027	4.60024	down
BC048602	731	chr15	-	0.00118577	0.436947	2.09992	down
humanlincRNA2316	11775	chr15	-	0.0102122	0.653395	2.66634	down
AK132594	2243	chr15	+	0.0266002	0.736198	2.4853	down
Cox6c	3038	chr15	-	0.0038253	0.54735	2.57931	down
Gm11536	535	chr11	-	0.0170824	0.694431	5.24765	down
4930470H14Rik	1734	chr17	-	0.0252082	0.733661	4.79037	down
AK089777	2616	chr9	-	0.0196392	0.697294	2.88491	down
Gm3242	485	chr14	-	0.0155722	0.687962	5.75782	down
XLOC_013840	1210	chr2	-	0.0254983	0.733661	2.35919	down
Gm11896	820	chr4	+	0.00609722	0.593538	2.1806	down
Gm11532	5272	chr11	-	0.00380082	0.54735	2.03274	down
mouselincRNA0289	403	chr12	+	0.0047828	0.561642	3.69415	down
D030028A08Rik	2820	chr11	+	0.000200719	0.221309	10.7617	down
D030028A08Rik	2820	chr11	+	0.000200719	0.221309	10.7617	down
AK035492	4264	chr2	-	0.0326324	0.760699	2.15468	down
Pde8a	861	chr7	+	0.0217929	0.715104	2.09583	down
D430040D24Rik	910	chr1	+	0.0067638	0.597493	3.71399	down
D430040D24Rik	910	chr1	+	0.0067638	0.597493	3.71399	down
D430040D24Rik	910	chr1	+	0.0067638	0.597493	3.71399	down
Gm14002	2839	chr2	-	0.000101993	0.186914	6.38458	down
Gm14002	2839	chr2	-	0.000101993	0.186914	6.38458	down
AK042193	1822	chr1	+	0.00751468	0.615428	3.08019	down
B4galnt3	3610	chr6	-	0.016688	0.693207	2.94067	down
mouselincRNA0735	13378	chr17	+	0.00949596	0.643389	3.15705	down
AK155771	1912	chr18	+	0.0374248	0.779343	2.2451	down
4930500J02Rik	677	chr2	+	0.0154794	0.687962	2.93436	down
humanlincRNA0459	26606	chr6	-	0.00302821	0.526599	5.11353	down
G630055G22Rik	1332	chr18	+	0.0187091	0.696786	4.95503	down
AK080422	265	chr2	-	0.0136447	0.683147	7.42365	down
AK181830	324	chr19	+	0.0213593	0.711397	2.03754	down
Gm16118	680	chr8	-	0.0451797	0.799774	2.97916	down
AK040898	3346	chr3	+	0.00571008	0.589102	4.19698	down
uc.128	299	chr9	+	0.0114257	0.661199	11.2098	down
XLOC_005556	465	chr12	-	0.0450309	0.799774	3.53155	down
AK142724	707	chr19	-	0.00264855	0.513001	3.24614	down
uc.330	207	chr19	+	0.0113956	0.661199	3.8991	down
TCONS_00029175	75	chr7	+	0.0011881	0.436947	3.22796	down
AK028019	983	chr1	-	0.0214398	0.711397	2.03346	down
AK133669	897	chr3	+	0.000312003	0.28589	2.158	down
Ptgds	1327	chr2	-	0.0251718	0.733661	2.14132	down
Pea15b	555	chr5	-	0.0129466	0.674761	4.04866	down
humanlincRNA0518	13363	chr10	+	0.00333139	0.531393	3.54472	down
AK032476	2484	chr6	+	0.0436225	0.795664	2.01058	down
Gm3764	759	chr3	+	0.00154233	0.436947	2.58332	down
AK042802	2599	chr9	-	0.0419676	0.789184	2.3107	down
A330049N07Rik	1989	chr10	-	0.000661057	0.379212	18.3706	down
mouselincRNA0739	10600	chr18	+	0.0266148	0.736198	4.6889	down
Crnkl1	431	chr2	-	0.00169293	0.437781	10.837	down
AK035903	2400	chr4	-	0.0470695	0.801913	2.6133	down
AK035903	2400	chr4	-	0.0470695	0.801913	2.6133	down
AK035903	2400	chr4	-	0.0470695	0.801913	2.6133	down
AK035903	2400	chr4	-	0.0470695	0.801913	2.6133	down
mouselincRNA0082	818	chr1	-	0.00373767	0.54735	2.52827	down
XLOC_015250	2358	chr3	+	0.026782	0.736198	2.33624	down
AK015622	809	chr19	-	0.0356118	0.773395	3.95087	down
Alad	1769	chr4	-	0.00355268	0.535691	2.36088	down
Alad	1769	chr4	-	0.00355268	0.535691	2.36088	down
Slc6a13	1254	chr6	+	0.049317	0.810748	2.37598	down
Gm15397	804	chr10	+	0.000576517	0.376555	15.1819	down
Arl2	2305	chr19	-	0.000266962	0.265004	2.12176	down
humanlincRNA0644	10528	chr14	-	0.00327136	0.531393	4.77051	down
B230359F08Rik	1282	chr14	+	0.0244651	0.732979	3.30201	down
XLOC_002388	1143	chr10	-	0.00022093	0.228845	7.68145	down
humanlincRNA0566	20482	chr14	+	0.00820697	0.622007	4.70355	down
DQ552711	193	chr2	-	0.0111559	0.661199	2.79443	down
AK148584	2847	chr8	-	0.0135008	0.683147	9.7889	down
XLOC_003932	1697	chr11	-	0.000584811	0.376555	2.91827	down
AK040064	1061	chr18	-	0.00252272	0.493435	4.42477	down
A530058N18Rik	1572	chr2	+	0.0245496	0.732979	2.3518	down
uc.282	207	chr2	+	0.0467034	0.80163	2.75929	down
mouselincRNA0725	7303	chr17	-	0.0187533	0.696786	4.64421	down
Vmn2r-ps82	1641	chr7	-	0.0136696	0.683147	4.64155	down
Rpl7l1-ps1	725	chrX	-	0.00789281	0.615742	2.82068	down
Gm14454	680	chr2	+	0.0302987	0.749436	2.80233	down
XLOC_014960	546	chr2	-	0.00150606	0.436947	2.57768	down
Gm7648	1658	chr7	-	0.0138155	0.683147	4.78333	down
AK043972	1283	chr10	-	0.0143549	0.683147	2.70031	down
Gm12303	673	chr11	-	0.0110005	0.660142	3.98517	down
XLOC_020790	951	chr6	-	0.0185624	0.696786	7.30943	down
Gm20743	1588	chr1	+	0.0153256	0.687216	2.45563	down
Cacnb1	886	chr11	-	0.0401105	0.779343	2.03811	down
Cacnb1	886	chr11	-	0.0401105	0.779343	2.03811	down
Cacnb1	886	chr11	-	0.0401105	0.779343	2.03811	down
Cacnb1	886	chr11	-	0.0401105	0.779343	2.03811	down
AK034314	4145	chr1	+	0.00119444	0.436947	2.11418	down
Arhgef4	2981	chr1	+	0.010163	0.653395	2.31548	down
Mettl8	2473	chr2	-	0.00339035	0.531393	2.42177	down
Mettl8	2473	chr2	-	0.00339035	0.531393	2.42177	down
AK036686	1381	chr11	+	0.0379704	0.779343	2.11582	down
AK042774	1181	chr2	-	0.00426244	0.54891	2.71258	down
Gm15522	785	chr5	+	0.047153	0.801913	2.09689	down
Gm26550	1184	chr7	-	0.0281997	0.736198	2.24498	down
Tex18	1183	chr10	+	0.0455157	0.799774	2.18289	down
Gm12192	487	chr11	+	0.0242761	0.732979	3.16232	down
Nmi	487	chr2	-	0.0217852	0.715104	3.55763	down
XLOC_017302	501	chr4	-	0.0128507	0.673314	4.75651	down
Mup-ps18	531	chr4	-	0.0213278	0.711397	3.43285	down
AK144955	1782	chr10	+	0.000197566	0.221309	7.99763	down
AK020795	4962	chr15	-	0.00189747	0.454455	2.64316	down
Ifi203	2471	chr1	-	0.00336179	0.531393	2.57505	down
Ifi203	2471	chr1	-	0.00336179	0.531393	2.57505	down
AK019910	2068	chr14	-	0.0128014	0.673314	3.00027	down
