# Supplementary material for: Differential Expression Profiles and Functional Prediction of Circular RNAs and Long Non-coding RNAs in the Hippocampus of Nrf2-Knockout Mice
Source: Front Mol Neurosci. 2019 Aug 9;12:196. doi: 10.3389/fnmol.2019.00196 (PMC6697070; doi:10.3389/fnmol.2019.00196)
Supplement: TABLE S5 — The significantly enriched GO and KEGG pathways of DEmRNAs co-expressed with DElncRNAs. [file Table_5.XLSX]

## Sheet: ENSMUST00000125413
ENSMUST00000125413
GO_ID	Description	TYPE	pvalue	Count	genes	enrich_factor
GO:0007140	male meiosis	biological_process	4.511e-05	4	STAG3 TEX15 SGOL2 TEX11	13.33
GO:0045778	positive regulation of ossification	biological_process	1.591e-04	4	ZBTB16 BMPR1B ANO6 ACVR2B	10.00
GO:0070192	chromosome organization involved in meiosis	biological_process	2.455e-04	4	STAG3 TEX15 SGOL2 TEX11	9.06
GO:0030500	regulation of bone mineralization	biological_process	7.879e-05	5	ANO6 ACVR2B SOX9 PHOSPHO1 BMPR1B	8.70
GO:0051209	release of sequestered calcium ion into cytosol	biological_process	2.788e-04	5	DRD2 RYR1 HTR2B ITGAV ARC	6.82
GO:0051282	regulation of sequestering of calcium ion	biological_process	2.955e-04	5	DRD2 RYR1 HTR2B ITGAV ARC	6.74
GO:0051208	sequestering of calcium ion	biological_process	3.130e-04	5	DRD2 RYR1 HTR2B ITGAV ARC	6.67
GO:0007229	integrin-mediated signaling pathway	biological_process	1.173e-03	4	ITGA6 DAB2 ITGAV ITGAL	6.32
GO:0030282	bone mineralization	biological_process	5.371e-04	5	ANO6 ACVR2B SOX9 PHOSPHO1 BMPR1B	6.00
GO:0007200	phospholipase C-activating G-protein coupled receptor signaling pathway	biological_process	1.542e-03	4	DRD2 HTR2B EDN1 HCRTR2	5.93
KEGG
pathwayID	Description	pvalue	Count	genes	enrich_factor
mmu00380	Tryptophan metabolism	0.006418	2	AOX1 ALDH7A1	7.26
mmu00280	Valine, leucine and isoleucine degradation	0.00907	2	AOX1 ALDH7A1	6.41
mmu05222	Small cell lung cancer	0.005298	3	ITGA6 ITGAV CYCT	5.63
mmu05416	Viral myocarditis	0.006701	3	ITGAL H2-T24 CYCT	5.27
mmu04940	Type I diabetes mellitus	0.01612	2	H2-T24 ICA1	5.19
mmu04115	p53 signaling pathway	0.02137	2	TRP73 CYCT	4.67
mmu05412	Arrhythmogenic right ventricular cardiomyopathy (ARVC)	0.02476	2	ITGA6 ITGAV	4.42
mmu04514	Cell adhesion molecules (CAMs)	0.007307	4	ITGAL H2-T24 ITGA6 ITGAV	4.24
mmu05410	Hypertrophic cardiomyopathy (HCM)	0.03344	2	ITGA6 ITGAV	3.94
mmu04350	TGF-beta signaling pathway	0.03557	2	ACVR2B BMPR1B	3.84

## Sheet: NR_028123
NR_028123
GO_ID	Description	TYPE	pvalue	Count	genes	enrich_factor
GO:2001242	regulation of intrinsic apoptotic signaling pathway	biological_process	6.498e-04	4	NFE2L2 ARC USP47 CYCT	7.10
GO:0034329	cell junction assembly	biological_process	7.380e-04	4	PRKCH FN1 ACTN4 CLASP1	6.90
GO:0009566	fertilization	biological_process	1.395e-03	4	PLCD4 ATP1A4 SPAG1 TEX11	5.96
GO:2001234	negative regulation of apoptotic signaling pathway	biological_process	2.471e-03	4	NFE2L2 USP47 ARC COL2A1	5.23
GO:0043281	regulation of cysteine-type endopeptidase activity involved in apoptotic process	biological_process	2.895e-03	4	ARC USP47 CYCT P2RX1	5.04
GO:0097193	intrinsic apoptotic signaling pathway	biological_process	1.920e-03	5	USP47 CYCT BCL2A1C NFE2L2 ARC	4.60
GO:0052548	regulation of endopeptidase activity	biological_process	1.920e-03	5	USP47 CYCT P2RX1 A2M ARC	4.60
GO:0005938	cell cortex	cellular_component	4.489e-03	4	CD2AP SEPT6 ACTN4 CLASP1	4.54
GO:0010466	negative regulation of peptidase activity	biological_process	4.853e-03	4	TFPI2 ARC USP47 A2M	4.46
GO:0097191	extrinsic apoptotic signaling pathway	biological_process	5.857e-03	4	BCL2A1C BMPR1B ARC COL2A1	4.26
KEGG
pathwayID	Description	pvalue	Count	genes	enrich_factor
mmu05100	Bacterial invasion of epithelial cells	9.954e-03	2	FN1 CD2AP	6.29
mmu04520	Adherens junction	1.156e-02	2	ACTN4 BAIAP2	5.95
mmu05146	Amoebiasis	5.181e-03	3	ACTN4 COL2A1 FN1	5.77
mmu04974	Protein digestion and absorption	1.286e-02	2	ATP1A4 COL2A1	5.72
mmu04512	ECM-receptor interaction	1.674e-02	2	COL2A1 FN1	5.19
mmu05222	Small cell lung cancer	1.726e-02	2	FN1 CYCT	5.13
mmu04972	Pancreatic secretion	2.771e-02	2	ATP1A4 PLA2G12A	4.29
mmu04020	Calcium signaling pathway	2.242e-02	3	TRHR P2RX1 PLCD4	3.76
mmu04270	Vascular smooth muscle contraction	4.456e-02	2	PRKCH PLA2G12A	3.57
mmu05145	Toxoplasmosis	4.733e-02	2	CYCT PLA2G12A	3.49

## Sheet: uc008nfy.1
uc008nfy.1
GO_ID	Description	TYPE	pvalue	Count	genes	enrich_factor
GO:0030500	regulation of bone mineralization	biological_process	3.083e-04	4	ACVR2B SOX9 PHOSPHO1 BMPR1B	8.52
GO:0008144	drug binding	molecular_function	1.241e-05	7	HTR2B SLC6A3 PPIC ADH1 P2RX5 P2RX1 FKBP5	7.74
GO:0030282	bone mineralization	biological_process	1.555e-03	4	ACVR2B SOX9 PHOSPHO1 BMPR1B	5.88
GO:0008630	intrinsic apoptotic signaling pathway in response to DNA damage	biological_process	1.917e-03	4	TRP73 BCL2A1C USP47 DYRK2	5.60
GO:0002020	protease binding	molecular_function	1.996e-03	4	RYR1 SLC6A3 LCN2 A2M	5.55
GO:2001242	regulation of intrinsic apoptotic signaling pathway	biological_process	9.245e-04	5	NFE2L2 TRP73 ARC USP47 CYCT	5.36
GO:0031674	I band	cellular_component	3.038e-03	4	ACTN4 RYR1 SPHKAP MURC	5.02
GO:0019838	growth factor binding	molecular_function	4.014e-03	4	ACVR2B HTRA4 DUSP1 A2M	4.70
GO:0031214	biomineral tissue development	biological_process	4.433e-03	4	ACVR2B PHOSPHO1 BMPR1B SOX9	4.59
GO:0009791	post-embryonic development	biological_process	4.883e-03	4	ACVR2B DLK1 TRP73 CCDC66	4.49
KEGG
pathwayID	Description	pvalue	Count	genes	enrich_factor
mmu04020	Calcium signaling pathway	7.046e-05	7	HTR2B TRHR P2RX1 P2RX5 PLCD4 CAMK4 RYR1	6.42
mmu04940	Type I diabetes mellitus	0.01612	2	H2-T24 ICA1	5.19
mmu04115	p53 signaling pathway	0.02137	2	TRP73 CYCT	4.67
mmu04976	Bile secretion	0.02219	2	ATP1A4 SLC22A7	4.60
mmu05412	Arrhythmogenic right ventricular cardiomyopathy (ARVC)	0.02476	2	ACTN4 ITGA6	4.42
mmu00980	Metabolism of xenobiotics by cytochrome P450	0.02749	2	ADH1 GSTM1	4.24
mmu04350	TGF-beta signaling pathway	0.03557	2	ACVR2B BMPR1B	3.84
mmu00982	Drug metabolism	0.03777	2	ADH1 GSTM1	3.76
mmu05222	Small cell lung cancer	0.03777	2	ITGA6 CYCT	3.76
mmu03008	Ribosome biogenesis in eukaryotes	0.0389	2	DKC1 UTP14B	3.71

## Sheet: AK076764
AK076764
GO_ID	Description	TYPE	pvalue	Count	genes	enrich_factor
GO:0001836	release of cytochrome c from mitochondria	biological_process	3.809e-04	4	ARC TRP73 BCL2A1D BCL2A1C	8.19
GO:0000086	G2/M transition of mitotic cell cycle	biological_process	9.592e-04	4	USH1C USP47 KIF14 PBX1	6.62
GO:0046332	SMAD binding	molecular_function	1.017e-03	4	RNF111 DAB2 RANBP3 BMPR1B	6.53
GO:2001237	negative regulation of extrinsic apoptotic signaling pathway	biological_process	3.582e-04	5	ITGA6 DAB2 ITGAV ARC SERPINE1	6.49
GO:0007229	integrin-mediated signaling pathway	biological_process	1.141e-03	4	ITGA6 DAB2 ITGAV ITGAL	6.36
GO:0002690	positive regulation of leukocyte chemotaxis	biological_process	1.141e-03	4	CMKLR1 ANO6 EDN1 SERPINE1	6.36
GO:0097192	extrinsic apoptotic signaling pathway in absence of ligand	biological_process	1.275e-03	4	BCL2A1D BCL2A1C ITGAV LCN2	6.19
GO:0072006	nephron development	biological_process	1.422e-03	4	GPR4 KIF26B FOXC2 SOX9	6.04
GO:0007589	body fluid secretion	biological_process	1.422e-03	4	SLC6A3 TRP73 EDN1 XDH	6.04
GO:0030193	regulation of blood coagulation	biological_process	1.580e-03	4	NFE2L2 ANO6 ANXA5 SERPINE1	5.89
KEGG
pathwayID	Description	pvalue	Count	genes	enrich_factor
mmu00350	Tyrosine metabolism	0.002067	2	AOX1 WBSCR22	10.97
mmu04115	p53 signaling pathway	0.001151	3	TRP73 SERPINE1 CYCT	8.70
mmu05222	Small cell lung cancer	0.002547	3	ITGA6 ITGAV CYCT	7.00
mmu05412	Arrhythmogenic right ventricular cardiomyopathy (ARVC)	0.01424	2	ITGA6 ITGAV	5.49
mmu05410	Hypertrophic cardiomyopathy (HCM)	0.01938	2	ITGA6 ITGAV	4.89
mmu04512	ECM-receptor interaction	0.0213	2	ITGA6 ITGAV	4.72
mmu00982	Drug metabolism	0.02196	2	AOX1 GSTM1	4.67
mmu03008	Ribosome biogenesis in eukaryotes	0.02263	2	DKC1 UTP14B	4.61
mmu05414	Dilated cardiomyopathy	0.02332	2	ITGA6 ITGAV	4.56
mmu05416	Viral myocarditis	0.02619	2	ITGAL CYCT	4.36

## Sheet: AK142725
AK142725
GO_ID	Description	TYPE	pvalue	Count	genes	enrich_factor
GO:0045740	positive regulation of DNA replication	biological_process	3.375e-04	4	IGF1 AREG NEK2 DKC1	8.33
GO:0010634	positive regulation of epithelial cell migration	biological_process	1.338e-04	5	ENPP2 HYAL1 ANGPT1 CLASP1 SERPINE1	7.78
GO:0030010	establishment of cell polarity	biological_process	1.733e-04	5	MYO9B KIF26B CLASP1 TCF15 FERMT1	7.41
GO:0000776	kinetochore	cellular_component	3.063e-04	5	HJURP SPC25 NEK2 CLASP1 SEPT6	6.64
GO:0030307	positive regulation of cell growth	biological_process	1.072e-04	6	NOL8 FN1 IGF1 HYAL1 USP47 KDM2B	6.61
GO:0007163	establishment or maintenance of cell polarity	biological_process	1.688e-04	6	MYO9B KIF26B IGF1 CLASP1 TCF15 FERMT1	6.12
GO:0010951	negative regulation of endopeptidase activity	biological_process	7.770e-04	5	NR4A1 SERPINE1 IGF1 USP47 SPINK2	5.54
GO:0006275	regulation of DNA replication	biological_process	7.770e-04	5	NEK2 DKC1 IGF1 AREG ZRANB3	5.54
GO:0030705	cytoskeleton-dependent intracellular transport	biological_process	2.051e-03	4	KIF26B IFT46 KIF14 DST	5.50
GO:0003774	motor activity	molecular_function	2.296e-03	4	MYO9B KIF26B KIF14 DNAH2	5.36
KEGG
pathwayID	Description	pvalue	Count	genes	enrich_factor
mmu00591	Linoleic acid metabolism	0.0003252	3	CYP3A41A CYP3A25 PLA2G12A	12.13
mmu00565	Ether lipid metabolism	0.002418	2	ENPP2 PLA2G12A	10.34
mmu00140	Steroid hormone biosynthesis	0.0006363	3	CYP3A41A AKR1D1 CYP3A25	10.15
mmu00983	Drug metabolism	0.009623	2	CYP3A41A CYP3A25	6.31
mmu04115	p53 signaling pathway	0.01532	2	SERPINE1 IGF1	5.32
mmu05100	Bacterial invasion of epithelial cells	0.01592	2	FN1 CD2AP	5.24
mmu04730	Long-term depression	0.01653	2	IGF1 PLA2G12A	5.17
mmu00980	Metabolism of xenobiotics by cytochrome P450	0.01978	2	CYP3A41A CYP3A25	4.83
mmu00830	Retinol metabolism	0.02047	2	CYP3A41A CYP3A25	4.77
mmu00982	Drug metabolism	0.02732	2	CYP3A41A CYP3A25	4.28

## Sheet: AK035903
AK035903
GO_ID	Description	TYPE	pvalue	Count	genes	enrich_factor
GO:0045740	positive regulation of DNA replication	biological_process	1.073e-04	4	IGF1 AREG NEK2 DKC1	10.68
GO:0000776	kinetochore	cellular_component	8.023e-05	5	HJURP SPC25 NEK2 CLASP1 SEPT6	8.51
GO:0010634	positive regulation of epithelial cell migration	biological_process	3.946e-04	4	ENPP2 ANGPT1 CLASP1 SERPINE1	7.98
GO:0030010	establishment of cell polarity	biological_process	4.910e-04	4	MYO9B CLASP1 TCF15 FERMT1	7.60
GO:0007163	establishment or maintenance of cell polarity	biological_process	3.228e-04	5	MYO9B IGF1 CLASP1 TCF15 FERMT1	6.54
GO:0016298	lipase activity	molecular_function	1.065e-03	4	ENPP2 PLCD4 PLA2G12A LIPE	6.37
GO:0000775	chromosome, centromeric region	cellular_component	5.970e-04	5	HJURP SPC25 NEK2 SEPT6 CLASP1	5.81
GO:0000793	condensed chromosome	cellular_component	1.749e-03	4	HJURP SPC25 NEK2 MEI4	5.68
GO:0006275	regulation of DNA replication	biological_process	1.749e-03	4	NEK2 DKC1 IGF1 AREG	5.68
GO:0030307	positive regulation of cell growth	biological_process	1.804e-03	4	NOL8 FN1 IGF1 KDM2B	5.64
KEGG
pathwayID	Description	pvalue	Count	genes	enrich_factor
mmu00565	Ether lipid metabolism	0.00135	2	ENPP2 PLA2G12A	12.83
mmu00591	Linoleic acid metabolism	0.002715	2	CYP3A25 PLA2G12A	10.04
mmu00140	Steroid hormone biosynthesis	0.004491	2	AKR1D1 CYP3A25	8.40
mmu04115	p53 signaling pathway	0.008772	2	SERPINE1 IGF1	6.60
mmu04730	Long-term depression	0.009477	2	IGF1 PLA2G12A	6.42
mmu04012	ErbB signaling pathway	0.01584	2	AREG PAK4	5.31
mmu04912	GnRH signaling pathway	0.02237	2	LHB PLA2G12A	4.67
mmu05012	Parkinson's disease	0.01135	3	COX7B2 UBA1Y VAT1	4.62
mmu04510	Focal adhesion	0.02958	3	IGF1 FN1 PAK4	3.46
mmu04120	Ubiquitin mediated proteolysis	0.0567	2	UBA1Y UBE2O	3.25

## Sheet: AK080547
AK080547
GO_ID	Description	TYPE	pvalue	Count	genes	enrich_factor
GO:0050878	regulation of body fluid levels	biological_process	2.905e-03	4	ANO6 APLN ANXA5 BPIFA1	5.01
GO:0007517	muscle organ development	biological_process	7.526e-03	4	UNC45B SEPN1 SRPK3 NR4A1	4.00
GO:0043065	positive regulation of apoptotic process	biological_process	8.808e-03	4	ANO6 BCL2A1C NR4A1 ANXA5	3.85
GO:0043068	positive regulation of programmed cell death	biological_process	9.362e-03	4	ANO6 BCL2A1C NR4A1 ANXA5	3.79
GO:0000977	RNA polymerase II regulatory region sequence-specific DNA binding	molecular_function	7.892e-03	5	STAT4 9130019O22RIK KDM2B PBX1 ESRRG	3.44
GO:0010942	positive regulation of cell death	biological_process	1.420e-02	4	ANO6 BCL2A1C NR4A1 ANXA5	3.42
GO:0001012	RNA polymerase II regulatory region DNA binding	molecular_function	8.299e-03	5	STAT4 9130019O22RIK KDM2B PBX1 ESRRG	3.40
GO:0010817	regulation of hormone levels	biological_process	1.510e-02	4	AKR1D1 APLN ENSA ANXA5	3.37
GO:0008270	zinc ion binding	molecular_function	2.557e-03	8	MEI4 NR4A1 KDM2B KAT7 RNF44 ZFAND4 TRIM65 ESRRG	3.16
GO:0000976	transcription regulatory region sequence-specific DNA binding	molecular_function	1.387e-02	5	STAT4 9130019O22RIK KDM2B PBX1 ESRRG	3.05
KEGG
pathwayID	Description	pvalue	Count	genes	enrich_factor
mmu00140	Steroid hormone biosynthesis	1.698e-04	2	CYP3A41A AKR1D1	30.45
mmu01100	Metabolic pathways	4.483e-01	2	CYP3A41A AKR1D1	1.41
mmu04062	Chemokine signaling pathway	1	1	GNB2	1.00
mmu04630	Jak-STAT signaling pathway	1	1	STAT4	1.00
mmu00982	Drug metabolism	1	1	CYP3A41A	1.00
mmu00100	Steroid biosynthesis	1	1	SOAT2	1.00
mmu04010	MAPK signaling pathway	1	1	NR4A1	1.00
mmu05016	Huntington's disease	1	1	DLG4	1.00
mmu00120	Primary bile acid biosynthesis	1	1	AKR1D1	1.00
mmu00830	Retinol metabolism	1	1	CYP3A41A	1.00
